# Supplementary material for: Discovery and fine-mapping of kidney function loci in first genome-wide association study in Africans
Source: Hum Mol Genet. 2021 Mar 30;30(16):1559–68. doi: 10.1093/hmg/ddab088 (PMC8330895; doi:10.1093/hmg/ddab088)
Supplement: SupplementaryTables1to11a_ddab088 [file supplementarytables1to11a_ddab088.xlsx]

## Sheet: Overview
Overview of Supplementary Tables
Supplementary Table 1	Results of association in Uganda for the 308 index SNPs associated with eGFR in the largest Meta-Analysis of eGFR (Wuttke et al 2019)
Supplementary Table 2	Replicated eGFR associations of important African population specific variants near APOL1/ MYH9
Supplementary Table 3	Recessive model analysis for the G1 variants of APOL1 gene
Supplementary Table 4	Results of the meta-analysis of Uganda GPC lead SNPs (5e^05) with WHI
Supplementary Table 5	Results of the meta-analysis of Uganda GP proxies SNPs ( r2>0.9 ) of the LeadSNP in HBB with WHI
Supplementary Table 6	The 99% credible set of GATM, constructed using the standard Bayesian approach
Supplementary Table 7	The 99% credible set of HBB, constructed using the standard Bayesian approach
Supplementary Table 8	Expression quantitative trait loci (eQTL) atlas in non-kidney tissue
Supplementary Table 9	Functional annotation for the credible sets variants in GATM
Supplementary Table 10	Functional annotation for the credible sets variants in HBB
Supplementary Table 11	Sex-stratified analyses of LeadSNPs in Uganda GPC

## Sheet: ST1
Supplementary Table 1	Results of 281 associations in Uganda out of the reported 308 SNPs associated with eGFR in the largest Meta-Analysis of eGFR (Wuttke et al 2019)
rsid	chrpos (B37)	EA	NEA	AF	beta	SE	Uganda_Pvalue	gene	Wuttke_et_al_African_American(AA)_N	Wuttke_et_al_AA_eff	Wuttke_et_al_AA_Pvalue
rs284859	10:104573017	G	T	0.945	-0.00693026	0.056449	0.902248	WBP1L	13842	0.0086	0.2
rs1536225	10:105202318	T	G	0.951	-0.0750135	0.0590975	0.204299	PDCD11	13842	-0.0024	0.66
rs1055256	10:126446592	A	G	0.642	0.00226344	0.0262944	0.931074	EEF1AKMT2	13842	0.0005	0.87
rs6481598	10:29781798	C	G	0.629	0.00246299	0.0264294	0.926078	SVIL	13842	0.0086	0.0086
rs7072591	10:35150364	A	G	0.863	-0.0567051	0.0371665	0.127166	PARD3-AS1	13842	0.0049	0.27
rs8474	10:51026705	C	G	0.931	0.00299132	0.0506375	0.952608	PARG	13842	0.0083	0.075
rs10821905	10:52646093	G	A	0.726	0.0118049	0.028372	0.677678	A1CF	13842	0.0032	0.37
rs10821944	10:63785089	G	T	0.518	-0.00153093	0.0258088	0.953175	ARID5B	13842	0.0095	0.0027
rs7475348	10:69965177	C	T	0.778	-0.0846623	0.0313533	0.00694573	MYPN	13842	0.0043	0.25
rs12240572	10:75016365	T	A	0.75	-0.00825225	0.0292933	0.778827	DNAJC9-AS1	13842	-0.0017	0.69
rs816850	10:79252446	G	C	0.56	0.0238246	0.0255182	0.350312	KCNMA1	13842	-0.0049	0.11
rs9420446	10:88880689	C	T	0.994	-0.00899065	0.164611	0.956531	FAM35A	13842	0.0037	0.68
rs80282103	10:899071	A	T	0.793	0.0491456	0.0315486	0.119968	LARP4B	13842	0.0121	0.0038
rs2068888	10:94839642	G	A	0.774	0.0632379	0.0296633	0.0333712	CYP26A1	13842	-0.0083	0.02
rs4918943	10:97278922	G	A	0.729	0.0273203	0.0284782	0.337298	SORBS1	13842	-0.0073	0.029
rs11166440	1:100808363	A	G	0.893	0.0681981	0.0407133	0.0939393	CDC14A	13842	-0.0012	0.8
rs10857788	1:110012289	G	A	0.373	0.0115861	0.0261324	0.657276	SYPL2	13842	0.0071	0.024
rs6589750	11:119326726	G	A	0.587	-0.0200132	0.0260257	0.44178	USP2-AS1	13842	0.0065	0.04
rs10790452	11:121584931	C	T	0.875	-0.00561249	0.038608	0.884678	SORL1	13842	0.0009	0.8
rs12736457	1:113258293	C	G	0.99	-0.183539	0.130602	0.159784	PPM1J	8048	0.0219	0.13
rs11564722	11:2178330	C	T	0.775	-0.0684808	0.0307629	0.0260279	INS-IGF2	13842	-0.0026	0.55
rs63934	11:2789062	A	G	0.928	0.00334772	0.0489661	0.945403	KCNQ1	13842	0.0022	0.72
rs963837	11:30749090	T	C	0.901	-0.0571045	0.0423909	0.178158	DCDC1	13842	-0.0028	0.56
rs6484504	11:31424823	T	C	0.013	0.060989	0.112913	0.58917	DNAJC24	13842	0.0003	0.96
rs61897431	11:47427667	T	C	0.834	0.0180629	0.0343219	0.598443	SLC39A13	12734	0.0074	0.065
rs7127946	11:48250675	C	T	0.669	-0.0434085	0.0270002	0.107825	OR4B1	13842	0.0037	0.25
rs3118119	1:150159616	T	C	0.387	0.0175284	0.0262267	0.504116	LOC105371433	13842	0.0012	0.71
rs1813937	11:50468801	C	T	0.29	-0.0297095	0.0281133	0.290759	LOC646813	13842	-0.001	0.78
rs267738	1:150940625	T	G	0.994	0.103565	0.160478	0.518414	CERS2	13842	-0.0037	0.64
rs11532186	11:51421909	T	C	0.808	0.0130923	0.0327172	0.68902	OR4A5	12734	-0.0008	0.86
rs7118132	11:55126517	C	T	0.587	0.00962441	0.0256068	0.7068	OR4A15	13842	-0.0037	0.26
rs4971100	1:155155731	G	A	0.742	-0.0401074	0.029216	0.169856	TRIM46	13842	0.0072	0.056
rs1541937	11:5578558	A	C	0.509	-0.0221221	0.025344	0.382676	OR52H1	13842	-0.0009	0.77
rs1783827	11:57409538	G	A	0.155	-0.0228498	0.034844	0.512019	MIR130A	13842	-0.0066	0.11
rs10159261	1:15912987	G	T	0.789	0.0183719	0.031024	0.554948	AGMAT	13842	0.0022	0.53
rs3845534	1:163738950	G	A	0.676	0.0416816	0.0270374	0.123058	LOC100422212	13842	-0.0054	0.098
rs948493	11:65552154	C	T	0.908	0.00452582	0.044066	0.918116	MIR1234	13842	-0.0007	0.87
rs34966560	1:16556786	C	T	0.664	0.0588984	0.026947	0.028857	RSG1	13842	0.0003	0.94
rs3892895	11:68884755	A	G	0.465	0.0195671	0.0254632	0.442349	TPCN2	13842	-0.0112	0.00032
rs4656220	1:170649277	C	T	0.879	-0.00313665	0.0374597	0.933518	PRRX1	13842	0.0064	0.13
rs1011731	1:172346548	G	A	0.861	-0.0213639	0.0361229	0.554045	DNM3	13842	0.0006	0.89
rs11237450	11:78023356	C	A	0.954	-0.0157345	0.0631232	0.803131	GAB2	8425	0.0092	0.24
rs3795503	1:180905694	C	T	0.899	0.0459132	0.0427673	0.282829	KIAA1614	13842	0.0015	0.72
rs78329830	1:186769572	A	G	0.852	-0.028848	0.0359496	0.422194	PLA2G4A	13842	-0.0129	0.0041
rs12061708	1:18809916	G	A	0.802	0.0369997	0.0310408	0.233537	KLHDC7A	13842	-0.002	0.62
rs75248620	11:9909127	G	A	0.973	-0.0930235	0.0794026	0.241434	SBF2	13842	-0.0005	0.96
rs12024377	1:205537858	G	A	0.938	-0.0159523	0.0534087	0.765011	MFSD4A	13842	-0.0016	0.73
rs2808454	1:207231751	A	T	0.124	0.0185904	0.039014	0.633471	PFKFB2	13842	0.006	0.14
rs2339717	12:111696528	T	C	0.135	-0.0347913	0.0372484	0.35006	CUX2	13842	0.002	0.62
rs10850001	12:112553032	T	A	0.954	-0.0141857	0.0639038	0.824466	NAA25	13842	0.0014	0.78
rs7535253	1:214744893	T	C	0.13	0.0258896	0.0382965	0.49903	PTPN14	13842	0.0058	0.26
rs10846157	12:15325031	A	C	0.478	0.0141395	0.025405	0.577583	RERG	13842	-0.0041	0.19
rs2577134	1:220224321	C	T	0.614	-0.026038	0.0259748	0.31594	RNU5F-1	13842	0.0047	0.16
rs417237	1:228532195	G	T	0.473	0.0233733	0.0251802	0.353085	OBSCN	13842	0.0018	0.57
rs632887	12:3392351	A	G	0.488	0.0287028	0.025215	0.254795	TSPAN9	13842	-0.0021	0.52
rs11062167	12:364739	G	A	0.984	0.070132	0.103118	0.496218	SLC6A13	13842	-0.0021	0.69
rs2749153	1:23699340	G	A	0.763	0.0851485	0.02995	0.0044763	ZNF436-AS1	13842	-0.0045	0.22
rs2490391	1:243469669	A	C	0.658	0.00696688	0.0266192	0.793389	SDCCAG8	13842	-0.0004	0.9
rs4238020	12:4616642	C	T	0.378	0.00207468	0.0259253	0.936426	C12orf4	13842	0.0034	0.28
rs2634675	12:48740855	A	G	0.927	0.0288175	0.0478193	0.546505	ZNF641	13842	0.0068	0.14
rs12829524	12:51161744	C	T	0.989	-0.123495	0.127455	0.33278	ATF1	13842	0.0008	0.9
rs12313306	12:57751854	C	T	0.936	-0.0302914	0.051728	0.558148	R3HDM2	13842	0.0037	0.49
rs1275609	12:76271183	G	A	0.396	0.0379211	0.0259407	0.144374	PHLDA1	13842	0.0063	0.064
rs9590675	13:42749192	G	T	0.548	-0.00176516	0.0254427	0.944477	DGKH	13842	0.0065	0.04
rs500830	13:72348768	C	T	0.308	-0.051111	0.0274377	0.0624392	DACH1	13842	0.0015	0.66
rs61993680	14:100752644	A	C	0.522	-0.00180088	0.0252585	0.943337	SLC25A29	13842	-0.0037	0.28
rs1956438	14:38008215	G	A	0.426	-0.0418846	0.025879	0.105475	MIPOL1	13842	0.0065	0.043
rs659437	1:46037394	T	C	0.309	-0.00100974	0.0275128	0.970542	AKR1A1	13842	0.0034	0.35
rs11211257	1:46581933	A	G	0.933	0.0533967	0.0512322	0.297282	PIK3R3	13842	-0.0041	0.5
rs688540	1:48002447	G	A	0.336	0.0238822	0.0271711	0.379382	FOXD2	13842	-0.0012	0.75
rs6574652	14:81870100	C	T	0.84	0.0181784	0.034368	0.596619	STON2	13842	-0.0052	0.16
rs1028455	14:88829975	T	A	0.489	-0.00944771	0.0252764	0.708322	SPATA7	13842	0.001	0.74
rs17184313	14:93102251	C	T	0.878	-0.014454	0.0383262	0.705857	RIN3	13842	-0.0092	0.098
rs12913015	15:39305443	C	T	0.899	0.0479298	0.0421605	0.25546	C15orf54	13842	0.0009	0.84
rs6492982	15:41399951	C	T	0.18	0.0560275	0.0337835	0.0972824	INO80	13842	-0.0022	0.62
rs1145077	15:45683795	G	T	0.07	0.152703	0.048873	0.0017966	GATM	13842	-0.0074	0.083
rs690428	15:53950578	A	C	0.506	0.0070159	0.0251946	0.780536	WDR72	13842	0.0004	0.91
rs1994887	15:57793765	C	A	0.843	-0.00205386	0.0343511	0.951983	CGNL1	13842	0.0053	0.25
rs956006	15:62808539	C	T	0.935	0.050807	0.0517722	0.326449	MGC15885	13842	0.0048	0.37
rs11071738	15:63580155	T	C	0.872	-0.0324162	0.0378853	0.392103	APH1B	13842	-0.0027	0.48
rs1757915	1:56615809	G	A	0.566	-0.0719689	0.0255228	0.00487277	LINC01755	13842	0.0038	0.24
rs11071939	15:67463391	T	C	0.984	-0.129217	0.101089	0.201254	SMAD3	13842	-0.0095	0.25
rs351237	15:74477239	G	A	0.763	0.00019059	0.030149	0.994749	STRA6	13842	0.0003	0.93
rs4886696	15:75664570	A	T	0.667	-0.0181974	0.0268602	0.49803	SIN3A	13842	-0.012	0.00032
rs4886755	15:76298132	A	G	0.733	0.0250441	0.0283423	0.376681	NRG4	13842	0.0073	0.038
rs166906	15:76802175	C	T	0.704	0.0249787	0.027664	0.367475	SCAPER	13842	-0.0002	0.96
rs17507300	15:83722059	A	G	0.668	0.0130262	0.0267792	0.626695	BTBD1	13842	0.0001	0.99
rs7169629	15:85191274	C	G	0.461	-0.00386177	0.0254755	0.879352	WDR73	13842	0.0051	0.11
rs59646751	15:99276521	G	T	0.686	0.0170022	0.027099	0.530168	IGF1R	13842	-0.002	0.56
rs193538	16:16127916	G	T	0.635	-0.043409	0.0264834	0.101262	ABCC1	13842	0.0046	0.15
rs438339	16:2003425	C	T	0.125	0.0794668	0.039157	0.042395	RPL3L	9232	0.007	0.31
rs77924615	16:20392332	G	A	0.943	-0.0431572	0.0543824	0.427343	PDILT	13842	0.0064	0.34
rs7187776	16:28857645	A	G	0.619	-0.0288551	0.0262141	0.27081	TUFM	13842	-0.0064	0.045
rs1635404	16:3747042	G	T	0.072	-0.0633707	0.0491305	0.196942	TRAP1	13842	-0.006	0.27
rs9932625	16:51735746	G	A	0.8	0.00659689	0.0319477	0.836174	LINC01571	13842	0.001	0.8
rs7203398	16:53189672	A	C	0.694	0.0160353	0.0274283	0.559054	CHD9	13842	0.0051	0.15
rs7185391	16:68323115	T	G	0.036	-0.0115492	0.0669047	0.86276	SLC7A6	13842	-0.0017	0.76
rs62050038	16:69802865	A	T	0.987	-0.0801605	0.11837	0.498755	WWP2	13842	0.0086	0.3
rs1858800	16:73024276	C	T	0.769	-0.0219946	0.0299146	0.46204	ZFHX3	13842	0.0011	0.78
rs28581385	16:79942679	A	T	0.655	0.0657448	0.0269268	0.0146213	LINC01229	13842	0.0036	0.34
rs154656	16:89708003	T	A	0.931	-0.0226612	0.0499814	0.650224	CHMP1A	13842	0.0015	0.77
rs28735420	17:12139964	T	G	0.664	0.0418951	0.027125	0.122349	MAP2K4	13842	0.0019	0.62
rs2349648	17:17017267	T	G	0.963	-0.0336865	0.0695199	0.627819	MPRIP	13842	0.0005	0.9
rs9891340	17:17543846	T	C	0.348	-0.016473	0.027034	0.542076	SMCR2	13842	0.0024	0.46
rs2440165	17:19428719	T	C	0.75	-0.0183934	0.0290856	0.526952	SLC47A1	13842	0.0069	0.065
rs9900967	17:2008278	T	A	0.168	-0.0176197	0.0340086	0.604151	SMG6	13842	-0.0024	0.59
rs2411192	17:34882998	A	T	0.976	0.0718013	0.115966	0.536109	MYO19	13842	-0.0096	0.1
rs4794813	17:37670994	A	T	0.61	0.0365217	0.0257744	0.156678	CDK12	13842	0.0102	0.0011
rs227731	17:54773238	T	G	0.173	0.0481944	0.0335284	0.150815	C17orf67	13842	0.0038	0.28
rs35662455	17:56755223	C	G	0.992	0.0825396	0.141279	0.558871	TEX14	13842	-0.0111	0.29
rs9903801	17:58915261	G	C	0.526	0.0103652	0.0257649	0.687658	BCAS3	13842	0.0087	0.0065
rs9895661	17:59456589	C	T	0.483	-0.0700363	0.0256029	0.00630396	BCAS3	13842	0.0059	0.061
rs883541	17:66449122	G	A	0.116	0.00221474	0.0398749	0.955737	PRKAR1A	13842	0.0018	0.68
rs7536433	1:78023173	C	T	0.838	0.0515574	0.034536	0.135358	AK5	13842	-0.0053	0.17
rs679843	1:78707493	C	T	0.627	0.0135452	0.0262733	0.606046	MGC27382	13842	-0.003	0.36
rs16942751	18:24393213	C	A	0.899	-0.0319345	0.0421162	0.448267	AQP4	13842	0.0031	0.62
rs1887252	1:82957871	G	C	0.141	0.0171548	0.0367658	0.641069	LINC01362	13842	-0.0017	0.67
rs9807656	18:42346956	T	C	0.869	-0.0457781	0.0379931	0.228067	SETBP1	13842	0.0028	0.51
rs2878889	18:46463136	A	G	0.035	-0.160104	0.0684054	0.0192625	SMAD7	13842	0.0013	0.8
rs1719934	18:5585158	A	G	0.877	0.0356448	0.0378517	0.346125	EPB41L3	13842	0.0063	0.11
rs4940525	18:59354616	C	T	0.216	0.0138525	0.0308785	0.654451	LINC01544	13842	0.0065	0.063
rs8096658	18:77156537	C	G	0.874	0.0724601	0.0390064	0.0632618	NFATC1	6443	-0.0003	0.97
rs2974751	19:13053034	A	C	0.568	-0.0230589	0.0255003	0.366442	CALR	13842	0.0003	0.92
rs4808154	19:18843752	T	C	0.555	0.060476	0.0251677	0.0164154	CRTC1	13842	0.006	0.069
rs8101667	19:33402419	T	C	0.26	-0.0322099	0.028855	0.26417	CEP89	13842	0.0004	0.91
rs7251730	19:36997147	C	T	0.86	0.00515309	0.0367777	0.888818	ZNF260	13842	-0.0027	0.49
rs78241494	19:37649748	T	C	0.897	0.00535703	0.0417672	0.898063	ZNF585A	13842	-0.0049	0.29
rs113445505	19:38157969	C	T	0.96	0.00734396	0.0648541	0.910023	ZNF781	13842	0.0005	0.93
rs7543734	1:94050911	G	C	0.56	-0.0149643	0.0257514	0.560927	BCAR3	13842	0.0005	0.88
rs281380	19:49214470	T	C	0.64	-0.0341998	0.0262916	0.193176	MAMSTR	13842	-0.0066	0.047
rs34647824	19:50138143	A	C	0.536	0.0265944	0.0253926	0.294853	RRAS	13842	-0.0015	0.7
rs62187537	20:1333060	C	T	0.873	-0.00268276	0.0381378	0.943801	FKBP1A-SDCBP2	13842	0.0059	0.36
rs1041606	20:14677788	C	T	0.761	-0.020251	0.0299302	0.498709	MACROD2	13842	-0.0103	0.011
rs6087579	20:32985155	A	G	0.396	-0.0238205	0.0258841	0.357334	ITCH	13842	-0.0001	0.97
rs2273684	20:33529766	T	G	0.267	-0.0235269	0.028681	0.411941	GSS	13842	0.0042	0.22
rs6029640	20:39970385	A	G	0.274	-0.0103131	0.028573	0.718149	LPIN3	13842	0.0019	0.6
rs17216707	20:52732362	T	C	0.97	0.0675272	0.0747435	0.366066	CYP24A1	13842	0.005	0.45
rs2235826	20:56143169	T	A	0.013	0.0491751	0.112703	0.663117	PCK1	13842	-0.0102	0.21
rs1407040	20:57472174	C	T	0.228	-0.0305129	0.030104	0.310588	GNAS	13842	-0.0016	0.67
rs35636653	20:60858758	C	T	0.627	-0.028625	0.0264545	0.279096	OSBPL2	13842	0.0051	0.12
rs72629024	20:62152519	C	G	0.995	0.243516	0.182467	0.181911	PPDPF	9232	0.0065	0.59
rs4408777	20:62706105	A	G	0.72	0.0683075	0.0279322	0.0144732	RGS19	13842	-0.0042	0.25
rs1509117	20:8303120	T	A	0.988	0.0254771	0.0656345	0.697757	PLCB1	13842	0.0065	0.37
rs1509117	20:8303120	T	A	0.988	-0.0714073	0.120502	0.553299	PLCB1	13842	0.0065	0.37
rs1509117	20:8303120	TA	T	0.959	0.0254771	0.0656345	0.697757	PLCB1	13842	0.0065	0.37
rs72995641	2:103166325	G	A	0.548	-0.0271393	0.02552	0.287575	SLC9A4	13842	0.0005	0.87
rs11123169	2:113967075	C	T	0.402	-0.000620721	0.02572	0.981213	PSD4	13842	0.0076	0.02
rs2823139	21:16576783	G	A	0.565	-0.0104479	0.0255177	0.682091	NRIP1	13842	-0.0038	0.25
rs17050272	2:121306440	G	A	0.955	-0.0682693	0.0602659	0.257131	LINC01101	13842	-0.0071	0.2
rs11694902	2:121988884	G	A	0.922	-0.0275837	0.0485203	0.569778	TFCP2L1	13842	-0.0027	0.61
rs2834317	21:35356706	G	A	0.985	-0.0822971	0.107276	0.442801	LOC101928126	13842	-0.0071	0.43
rs6708702	2:137074132	G	A	0.646	0.0225115	0.026651	0.398063	CXCR4	13842	-0.0035	0.29
rs2244237	21:37818141	G	T	0.739	-0.0757189	0.0287214	0.00839968	CLDN14	13842	-0.0029	0.43
rs7425436	2:148759656	A	G	0.629	0.00576025	0.0260421	0.824869	ORC4	13842	0	0.99
rs4664475	2:152387553	T	C	0.579	0.00708402	0.0257897	0.783306	NEB	13842	-0.0029	0.36
rs807624	2:15782471	G	T	0.22	-0.0162135	0.0309908	0.601475	DDX1	13842	0.0051	0.14
rs7565830	2:159810691	A	G	0.694	0.00791242	0.0274768	0.773684	TANC1	13842	0.0043	0.19
rs35472707	2:169995581	C	T	0.959	-0.0567757	0.062687	0.364936	LRP2	13842	0.0084	0.43
rs35284526	2:178121524	C	A	0.809	-0.030135	0.0323533	0.351416	NFE2L2	13842	0.0086	0.035
rs4666821	2:183077254	G	T	0.44	0.0129107	0.0260322	0.619744	PDE1A	13842	0.0051	0.13
rs4491726	2:18676276	A	G	0.764	0.0175984	0.0296399	0.552607	RDH14	13842	-0.0023	0.56
rs60980181	2:188168567	T	A	0.934	-0.0182115	0.0505229	0.71836	CALCRL	13842	-0.0065	0.32
rs17818393	2:210854476	A	G	0.508	0.0159836	0.0251495	0.525487	UNC80	13842	0.0011	0.73
rs1047891	2:211540507	C	A	0.64	0.090545	0.0260617	0.000516247	CPS1	13842	-0.0044	0.21
rs3791699	2:212274447	G	A	0.71	-0.0251351	0.0277514	0.365561	ERBB4	13842	-0.0047	0.18
rs1548945	2:217665788	T	C	0.493	0.0427775	0.0253783	0.0918662	TNP1	13842	0.0024	0.45
rs17462630	2:219286541	G	C	0.992	-0.169919	0.143683	0.236793	VIL1	13842	-0.0059	0.35
rs1050816	2:220358198	C	T	0.496	-0.0180951	0.0251228	0.471209	SPEG	13842	0.0005	0.86
rs3791221	2:226933	A	G	0.803	0.0400493	0.0320145	0.210824	SH3YL1	13842	0.0036	0.31
rs35669853	2:227287718	G	A	0.903	0.0100086	0.0428888	0.815611	MIR5702	13842	0.0075	0.16
rs131263	22:30133045	C	T	0.864	-0.0503486	0.0365438	0.168991	ZMAT5	12734	0.0042	0.34
rs7592697	2:230665303	T	C	0.636	0.0209739	0.0266411	0.430941	TRIP12	13842	0.004	0.23
rs13003198	2:234257105	C	T	0.946	-0.0430562	0.0559962	0.44171	SAG	13842	0.0085	0.11
rs4820324	22:38599857	G	C	0.409	-0.0335448	0.0258918	0.195045	MAFF	13842	-0.0009	0.79
rs112880707	22:40884662	C	T	0.99	0.0357599	0.12897	0.781308	MKL1	13842	-0.0037	0.75
rs738527	22:43112961	T	C	0.176	-0.00742999	0.0332037	0.822752	A4GALT	10837	0.0111	0.011
rs780093	2:27742603	T	C	0.089	-0.0191769	0.0442866	0.664767	GCKR	13842	0.0025	0.57
rs2301343	2:40680149	T	G	0.886	-0.0254678	0.0400743	0.524872	SLC8A1	13842	-0.0065	0.19
rs10865189	2:43433257	G	C	0.854	0.00178421	0.0360589	0.960533	ZFP36L2	13842	0.0032	0.45
rs6544743	2:44390369	T	G	0.204	-0.00521039	0.031795	0.869807	PPM1B	13842	-0.0082	0.039
rs2971880	2:54885640	T	A	0.713	-0.00601376	0.0278417	0.828798	SPTBN1	13842	-0.0002	0.94
rs10197255	2:67874553	T	A	0.681	-0.0102912	0.0273467	0.706486	LINC01812	13842	0.0068	0.043
rs6546869	2:73895765	G	A	0.34	0.0115406	0.0264893	0.66346	ALMS1P1	13842	0.0032	0.31
rs2289746	3:105455955	T	C	0.384	-0.011209	0.0261303	0.668065	CBLB	13842	0.0018	0.57
rs9868185	3:121657593	A	G	0.538	0.0533902	0.0257294	0.0381414	SLC15A2	13842	0.0045	0.15
rs795009	3:12208671	G	T	0.297	-0.0310808	0.0277433	0.262418	SYN2	13842	0.0088	0.0068
rs10934754	3:125906237	T	C	0.796	0.0287121	0.0311792	0.356892	ALDH1L1-AS2	13842	0.0052	0.17
rs35320690	3:135932494	T	C	0.915	0.0300957	0.0461281	0.51396	MSL2	13842	-0.0026	0.59
rs9828976	3:136536835	C	G	0.952	0.111328	0.0586792	0.0577505	SLC35G2	13842	-0.0058	0.31
rs6778731	3:13947504	T	C	0.648	0.0138529	0.0265573	0.602083	WNT7A	13842	0.0008	0.82
rs7624084	3:141093285	T	C	0.11	-0.0131949	0.0405918	0.745003	ZBTB38	13842	0.0084	0.035
rs1397764	3:141750810	A	G	0.223	0.00149216	0.0305418	0.960719	TFDP2	13842	0.0055	0.13
rs76272256	3:168888112	C	T	0.814	-0.000425316	0.0326754	0.989775	MECOM	13842	0.0062	0.18
rs1525362	3:170070702	C	T	0.215	0.00495516	0.030976	0.873313	SKIL	13842	-0.007	0.09
rs56065557	3:185354216	G	C	0.54	-0.00670862	0.0255492	0.793095	SENP2	13842	-0.0012	0.72
rs11919484	3:186432839	G	GCT	0.592	0.0521416	0.0261372	0.0461051	KNG1	13842	-0.0012	0.71
rs9823161	3:193811168	A	G	0.071	-0.00367466	0.0500075	0.94146	LINC02028	13842	0.0032	0.47
rs6779998	3:30749965	A	G	0.213	0.051445	0.0313319	0.100538	TGFBR2	13842	-0.0008	0.81
rs11914389	3:38527215	T	C	0.839	-0.0392412	0.0349711	0.262891	ACVR2B	13842	0.0015	0.65
rs7651407	3:48443816	C	T	0.804	0.0104289	0.0318213	0.743398	PLXNB1	6525	-0.0125	0.019
rs4625	3:49572140	A	G	0.702	-0.0141575	0.0274815	0.606282	DAG1	13842	-0.0054	0.11
rs2581820	3:53020544	A	G	0.505	-0.0258633	0.0258092	0.316385	SFMBT1	13842	0.0009	0.77
rs3774726	3:63974477	C	T	0.386	-0.0116031	0.0260838	0.656257	ATXN7	13842	-0.001	0.75
rs3775932	4:10090930	C	A	0.627	0.0370835	0.026113	0.155482	WDR1	13842	0.0021	0.51
rs223471	4:103698786	G	C	0.483	0.00184623	0.0254979	0.942295	LOC102723704	12853	-0.0006	0.85
rs55929207	4:109703549	C	G	0.683	-0.0240644	0.0272624	0.377597	ETNPPL	13842	0.0002	0.96
rs71606723	4:115498457	A	T	0.665	-0.0382948	0.026943	0.155103	UGT8	13842	0.0033	0.34
rs16874073	4:23743962	T	C	0.905	-0.0306206	0.0438322	0.484682	PPARGC1A	13842	-0.0087	0.086
rs4864890	4:52686513	C	T	0.243	-0.00759062	0.0294831	0.79672	DCUN1D4	13842	-0.005	0.17
rs28817415	4:77401452	C	T	0.902	0.0196146	0.0420504	0.640966	SHROOM3	13842	-0.0106	0.024
rs12509595	4:81182554	T	C	0.959	-0.0232954	0.0635883	0.714219	FGF5	13842	-0.0108	0.052
rs12777	5:131671662	C	G	0.967	0.0606598	0.0726911	0.404197	SLC22A4	10224	-0.0074	0.7
rs12163971	5:132226669	C	A	0.982	0.167404	0.0971394	0.0847506	AFF4	13842	-0.0183	0.029
rs11743174	5:148524820	C	T	0.396	-0.0342573	0.0261727	0.190464	ABLIM3	11019	0.0001	0.97
rs3812036	5:176813404	C	T	0.964	0.102275	0.0677994	0.13131	SLC34A1	11019	-0.0094	0.13
rs13157326	5:34504277	G	A	0.832	0.00909913	0.0336229	0.786562	RAI14	13842	0.0039	0.3
rs1362800	5:39378115	C	T	0.928	-0.0635955	0.0492923	0.19686	DAB2	13842	-0.0141	0.001
rs495237	5:39950266	G	T	0.635	0.0439674	0.0263436	0.0950564	LINC00603	13842	0.0027	0.45
rs73754158	5:44190757	G	T	0.812	-0.0275385	0.0319756	0.389159	FGF10	13842	-0.0137	0.0024
rs11746506	5:44812566	C	T	0.692	0.0183988	0.0273758	0.501369	MRPS30	13842	0.0014	0.68
rs12520984	5:52787358	G	C	0.657	-0.0147826	0.0267961	0.581158	FST	13842	0.0078	0.025
rs79760705	5:53298716	G	T	0.935	-0.0273156	0.0506773	0.589805	ARL15	13842	0.0001	0.99
rs13159523	5:676962	A	G	0.051	0.000586786	0.0575338	0.991977	TPPP	13842	-0.0024	0.64
rs72759880	5:67750213	G	T	0.957	0.0430577	0.0641624	0.502779	PIK3R1	13842	-0.0039	0.56
rs2010352	5:68656327	G	A	0.91	-0.100604	0.0441183	0.0225855	AK6	13842	-0.0031	0.5
rs3797537	5:78322650	A	G	0.484	-0.0578192	0.025312	0.0226538	DMGDH	13842	0.0014	0.66
rs1857859	6:100894587	G	A	0.816	-0.00859989	0.0323306	0.789948	SIM1	13842	0.0087	0.024
rs7766720	6:107172979	T	C	0.595	-0.0188708	0.0260576	0.468702	LOC100422737	13842	0.0017	0.62
rs1268168	6:109008158	G	A	0.206	0.024118	0.031429	0.442669	FOXO3	13842	-0.0011	0.77
rs7740107	6:130374461	T	A	0.082	-0.0198252	0.0460747	0.666779	L3MBTL3	13842	0.0141	0.0028
rs9375818	6:131882078	G	A	0.612	0.0360303	0.0262482	0.170387	ARG1	13842	-0.0093	0.0068
rs3822939	6:133849789	A	G	0.072	0.0416593	0.0497626	0.402583	EYA4	13842	0.0038	0.45
rs9397738	6:154986664	G	A	0.053	-0.0398017	0.0562151	0.479096	SCAF8	13842	0	1
rs12207180	6:160633107	T	A	0.82	0.108605	0.0319154	0.000687959	SLC22A2	13842	-0.0151	0.00033
rs622076	6:31826705	G	A	0.806	0.0199712	0.0323052	0.536321	NEU1	13842	-0.0024	0.59
rs13200335	6:41690823	C	A	0.316	0.0378322	0.0273579	0.166585	TFEB	13842	-0.0023	0.52
rs881858	6:43806609	G	A	0.694	0.0368665	0.0280223	0.188318	LINC01512	13842	-0.0047	0.18
rs720989	6:44765535	T	G	0.963	0.026168	0.0682368	0.701147	SUPT3H	13842	-0.0004	0.96
rs12212034	6:51492862	C	CT	0.945	-0.0915532	0.0637194	0.150634	PKHD1	13842	-0.0083	0.033
rs6458868	6:52630153	C	T	0.241	-0.00390779	0.0302413	0.896759	GSTA2	13842	0.0028	0.43
rs3925003	6:55422618	C	T	0.542	-2.30482e-05	0.0254836	0.999148	HMGCLL1	13842	0.0009	0.77
rs11755724	6:7118990	A	G	0.834	-0.0124364	0.0343352	0.717023	RREB1	13842	-0.0003	0.93
rs72912510	6:90118764	G	A	0.869	0.0429512	0.0381659	0.260402	RRAGD	13842	-0.0054	0.24
rs35154268	7:127505755	A	C	0.958	0.0818149	0.063384	0.196632	SND1	13842	0.009	0.058
rs3757387	7:128576086	T	C	0.789	0.0527613	0.0312433	0.0912488	IRF5	13842	0.0075	0.039
rs62435145	7:1286567	G	T	0.906	-0.00131947	0.0447225	0.976323	UNCX	6443	-0.0111	0.1
rs62491533	7:129564134	T	C	0.991	0.105363	0.132846	0.427619	UBE2H	13842	-0.0115	0.16
rs10254101	7:151415536	C	T	0.868	-0.0059892	0.0374386	0.873052	PRKAG2	13047	-0.0037	0.44
rs12671694	7:155665959	T	C	0.496	-0.01132	0.0254871	0.656701	SHH	13842	0.0019	0.54
rs868822	7:156252939	T	G	0.858	-0.067685	0.0361312	0.0612331	LINC01006	13842	0.0055	0.11
rs6968554	7:17287106	A	G	0.265	0.0463519	0.028463	0.103339	AHR	13842	-0.0021	0.55
rs2058024	7:25775690	A	G	0.735	0.0465441	0.0285363	0.102836	MIR148A	13842	-0.002	0.54
rs3750081	7:32930876	T	G	0.239	-0.0121059	0.0296169	0.682471	KBTBD2	13842	-0.0016	0.64
rs1294861	7:45257483	T	G	0.378	0.00840087	0.0260888	0.747426	RAMP3	13842	0.0029	0.36
rs700753	7:46753684	C	G	0.413	0.0489914	0.0261496	0.0609444	LOC730338	13842	0.0096	0.003
rs17152083	7:50739610	G	C	0.927	0.00605734	0.04897	0.901538	GRB10	13842	-0.0062	0.33
rs801193	7:66030612	T	G	0.276	-0.0358052	0.0290281	0.217353	GS1-124K5.11	13842	0.0018	0.59
rs41301394	7:75612803	C	T	0.914	0.0705482	0.0452191	0.118642	POR	13842	0.0008	0.86
rs6973656	7:77422583	A	G	0.427	-0.0102728	0.0257523	0.690098	TMEM60	13842	-0.0016	0.62
rs7832708	8:10190040	C	T	0.739	-0.00343741	0.0288579	0.90488	MSRA	13842	-0.0011	0.74
rs11783418	8:10841858	G	A	0.842	0.00462954	0.035283	0.895199	XKR6	13842	-0.0009	0.84
rs10098664	8:11417493	T	C	0.447	-0.0169292	0.025529	0.507014	BLK	13842	-0.001	0.77
rs79346194	8:120886486	A	G	0.357	-0.0196487	0.0264813	0.457941	DEPTOR	13842	-0.0041	0.21
rs2954017	8:126476873	T	C	0.166	-0.0807008	0.0341429	0.0181133	TRIB1	13842	0.0037	0.32
rs4872526	8:22495966	T	C	0.817	-0.0180455	0.0328537	0.583038	BIN3	13842	0.0046	0.24
rs34861762	8:23748420	C	T	0.744	0.0554113	0.0290268	0.0563338	STC1	13842	-0.0044	0.18
rs10102889	8:32435620	C	G	0.77	-0.0941505	0.0298506	0.00162545	NRG1	13842	-0.005	0.21
rs60991551	8:61384753	C	A	0.923	0.0413481	0.0472576	0.382528	RAB2A	13842	0.0024	0.65
rs1913641	8:76483239	T	G	0.315	-0.00136841	0.0274438	0.960588	HNF4G	13842	0.0001	0.98
rs2980423	8:8142575	T	C	0.911	0.0160947	0.0447913	0.719102	PRAG1	13842	-0.0036	0.45
rs1533059	8:8684953	G	A	0.616	0.0159093	0.0258988	0.539234	MFHAS1	13842	0.0049	0.13
rs2976178	8:87332552	C	G	0.877	0.0191517	0.037963	0.613681	WWP1	13842	-0.0037	0.39
rs35353426	8:9297246	C	T	0.987	0.0337801	0.1127	0.764145	LOC157273	13842	0.0097	0.18
rs1321917	9:119324929	G	C	0.643	0.00193531	0.026777	0.942132	ASTN2	13842	0.0015	0.63
rs13287061	9:136932706	G	T	0.52	-0.0268794	0.0257432	0.296964	BRD3	13842	-0.0012	0.72
rs7024579	9:139100413	C	T	0.984	0.0964565	0.0985235	0.328006	QSOX2	10837	0.0059	0.4
rs28404308	9:140103272	T	A	0.403	-0.0140703	0.0260474	0.588833	NDOR1	6443	0.0051	0.38
rs12377027	9:20554583	A	G	0.99	-0.150783	0.12978	0.246478	MLLT3	13842	0.0129	0.11
rs13287724	9:33169034	A	T	0.856	-0.023088	0.0366841	0.528909	B4GALT1-AS1	13842	-0.0097	0.029
rs544169	9:33956791	A	G	0.452	-0.00485806	0.0257132	0.849801	UBAP2	13842	0.0007	0.82
rs2039424	9:71432174	G	A	0.499	0.00338609	0.0253188	0.893549	PIP5K1B	13842	0.0095	0.0025

## Sheet: ST2
Supplementary Table 2	Replicated eGFR associations of important African population specific variants near APOL1/ MYH9
rsid	MarkerName (B37)	MAF	Beta	SE	Pvalue	Nearby Genes
rs2103768	22:36032971	0.15	0.143942	0.0353866	4.82549e-05	APOL6, APOL5
rs132637	22:36542885	0.3	-0.106449	0.0274632	0.000107508	MYH9, APOL1, APOL3 APOL4
rs1883986	22:36033494	0.36	0.100479	0.026394	0.000142371	APOL6, APOL5
rs78317688	22:36543536	0.2	0.116789	0.0313553	0.000197313	MYH9, APOL1, APOL3 APOL4
rs5755805	22:36034443	0.45	0.0911796	0.0251775	0.000300007	APOL6, APOL5
rs142387124	22:36542250	0.2	0.115211	0.0321207	0.000337156	MYH9, APOL1, APOL3 APOL4
rs116465805	22:36542433	0.14	0.13693	0.0385891	0.000391004	MYH9, APOL1, APOL3 APOL4

## Sheet: ST3
Supplementary Table 3	Recessive model association for the G1 variants of APOL1
rsid	MarkerName (B37)	*Homozygous carriers	Estimate	SE	Pvalue
rs73885319	22:36662036	17	0.29965	0.24622	0.224
rs60910145	22:36661906	0	NA	NA	NA
*Numbers of homozygous carriers individuals for the G1 risk allele (GG)

## Sheet: ST4
Supplementary Table 4: Results of the meta-analysis of Uganda GPC lead SNPs (5e^05) with WHI
MarkerName	Allele1	Allele2	Weight	Zscore	P-value	Direction	HetISq	HetChiSq	HetDf	HetPVal
15:45649863	t	g	11512	-5.971	2.35e-09	--	86.2	7.27	1	0.00701
11:5363496	g	gctaa	3288	5.555	2.78e-08	+?	0	0	0	1
12:2839617	a	g	3288	5.167	2.37e-07	+?	0	0	0	1
2:7756501	t	c	3288	-5.161	2.45e-07	-?	0	0	0	1
5:84955771	c	g	3288	-5.154	2.56e-07	-?	0	0	0	1
14:20441298	a	g	3288	-5.083	3.71e-07	-?	0	0	0	1
20:56672305	a	g	3288	5.02	5.16e-07	+?	0	0	0	1
2:129412287	t	g	3288	4.977	6.47e-07	+?	0	0	0	1
4:111929696	a	g	3288	4.965	6.88e-07	+?	0	0	0	1
16:4533404	g	gttac	3288	-4.938	7.9e-07	-?	0	0	0	1
7:2890773	a	c	3288	-4.935	8.02e-07	-?	0	0	0	1
3:76796975	a	g	3288	-4.887	1.02e-06	-?	0	0	0	1
8:135638019	a	g	3288	-4.878	1.07e-06	-?	0	0	0	1
7:13089855	t	tc	3288	-4.836	1.32e-06	-?	0	0	0	1
8:134403177	a	g	3288	-4.832	1.35e-06	-?	0	0	0	1
18:53959216	a	aacaggt	3288	-4.792	1.65e-06	-?	0	0	0	1
10:127468673	t	c	3288	-4.789	1.68e-06	-?	0	0	0	1
7:112902906	t	c	3288	4.785	1.71e-06	+?	0	0	0	1
12:49476820	t	c	3288	-4.765	1.89e-06	-?	0	0	0	1
16:56412665	a	c	3288	4.76	1.94e-06	+?	0	0	0	1
3:126561003	a	g	3288	4.744	2.1e-06	+?	0	0	0	1
3:59125241	a	g	3288	-4.736	2.18e-06	-?	0	0	0	1
11:115652835	c	g	3288	-4.722	2.33e-06	-?	0	0	0	1
1:213981178	c	g	3288	-4.72	2.36e-06	-?	0	0	0	1
5:159090027	a	t	3288	4.664	3.1e-06	+?	0	0	0	1
3:162822080	t	c	3288	4.636	3.55e-06	+?	0	0	0	1
2:207962456	t	c	11512	4.635	3.57e-06	++	77.6	4.473	1	0.03443
6:165535839	t	c	3288	-4.634	3.59e-06	-?	0	0	0	1
13:27660445	a	c	3288	4.633	3.6e-06	+?	0	0	0	1
3:193857832	a	aac	3288	4.625	3.74e-06	+?	0	0	0	1
4:157455776	a	ac	3288	4.608	4.07e-06	+?	0	0	0	1
6:131704559	a	c	3288	-4.6	4.22e-06	-?	0	0	0	1
7:141082677	a	c	3288	-4.585	4.53e-06	-?	0	0	0	1
7:27228111	t	g	3288	-4.582	4.6e-06	-?	0	0	0	1
2:223978892	a	g	3288	-4.578	4.69e-06	-?	0	0	0	1
2:45419433	a	g	3288	4.577	4.71e-06	+?	0	0	0	1
6:103770356	a	ag	3288	4.565	4.99e-06	+?	0	0	0	1
4:3714345	c	g	3288	4.544	5.52e-06	+?	0	0	0	1
6:110357048	a	g	3288	-4.533	5.81e-06	-?	0	0	0	1
10:6932460	t	tcc	3288	4.531	5.87e-06	+?	0	0	0	1
21:25849975	a	g	3288	-4.514	6.36e-06	-?	0	0	0	1
17:55487965	a	g	3288	-4.512	6.42e-06	-?	0	0	0	1
2:190641626	g	ga	3288	4.511	6.46e-06	+?	0	0	0	1
2:102899514	a	g	3288	-4.492	7.07e-06	-?	0	0	0	1
17:2340070	t	g	3288	4.49	7.12e-06	+?	0	0	0	1
1:74729848	t	c	3288	4.489	7.15e-06	+?	0	0	0	1
9:24809300	a	g	11512	-4.484	7.31e-06	--	85.4	6.859	1	0.008819
6:161080056	t	c	3288	-4.482	7.4e-06	-?	0	0	0	1
19:13032424	t	c	3288	4.472	7.76e-06	+?	0	0	0	1
17:34000239	a	at	3288	-4.471	7.77e-06	-?	0	0	0	1
10:60176559	a	t	3288	-4.469	7.84e-06	-?	0	0	0	1
20:42403986	a	g	3288	4.465	7.99e-06	+?	0	0	0	1
7:10981517	g	ga	3288	-4.451	8.56e-06	-?	0	0	0	1
12:94926012	a	t	3288	-4.445	8.79e-06	-?	0	0	0	1
8:3570909	a	g	3288	4.445	8.79e-06	+?	0	0	0	1
2:13125432	t	c	3288	4.443	8.88e-06	+?	0	0	0	1
6:41012634	ca	c	3288	4.439	9.05e-06	+?	0	0	0	1
4:184365711	a	g	3288	4.434	9.24e-06	+?	0	0	0	1
2:214619340	ctt	c	3288	-4.43	9.41e-06	-?	0	0	0	1
3:186988213	t	c	3288	4.427	9.56e-06	+?	0	0	0	1
22:19448163	a	ac	3288	-4.427	9.57e-06	-?	0	0	0	1
5:142105376	a	ag	3288	-4.426	9.62e-06	-?	0	0	0	1
6:147131712	a	t	3288	4.416	1.01e-05	+?	0	0	0	1
1:60569622	t	g	3288	4.411	1.03e-05	+?	0	0	0	1
19:6833324	t	c	3288	-4.395	1.11e-05	-?	0	0	0	1
10:24984495	a	c	3288	4.393	1.12e-05	+?	0	0	0	1
12:1334660	a	g	3288	-4.391	1.13e-05	-?	0	0	0	1
10:11301341	a	g	3288	-4.389	1.14e-05	-?	0	0	0	1
2:5254233	a	g	11512	-4.388	1.14e-05	--	83.8	6.17	1	0.013
17:56129307	c	g	3288	4.388	1.15e-05	+?	0	0	0	1
16:82203503	t	g	3288	-4.38	1.19e-05	-?	0	0	0	1
4:6727927	a	acatg	3288	-4.379	1.19e-05	-?	0	0	0	1
15:101667806	a	t	3288	-4.372	1.23e-05	-?	0	0	0	1
2:33634414	t	c	3288	4.369	1.25e-05	+?	0	0	0	1
9:106598933	a	c	3288	4.367	1.26e-05	+?	0	0	0	1
13:108572229	t	c	3288	4.361	1.29e-05	+?	0	0	0	1
6:170220501	ca	c	3288	-4.358	1.31e-05	-?	0	0	0	1
3:103231175	a	g	3288	-4.351	1.36e-05	-?	0	0	0	1
4:182831781	a	g	3288	-4.342	1.41e-05	-?	0	0	0	1
4:54124724	t	c	3288	4.338	1.44e-05	+?	0	0	0	1
5:11240347	a	c	3288	-4.334	1.46e-05	-?	0	0	0	1
3:101488211	a	c	3288	-4.33	1.49e-05	-?	0	0	0	1
16:25843143	t	g	3288	-4.32	1.56e-05	-?	0	0	0	1
10:27019088	a	g	3288	4.318	1.57e-05	+?	0	0	0	1
5:69626997	a	t	3288	4.317	1.58e-05	+?	0	0	0	1
17:47037634	t	g	3288	4.308	1.65e-05	+?	0	0	0	1
8:6915417	c	g	11512	4.307	1.65e-05	++	85.9	7.097	1	0.00772
13:73542195	a	g	3288	-4.305	1.67e-05	-?	0	0	0	1
1:117942515	a	ac	3288	-4.3	1.71e-05	-?	0	0	0	1
14:83279063	g	gc	3288	4.29	1.79e-05	+?	0	0	0	1
1:63000735	a	g	3288	4.286	1.82e-05	+?	0	0	0	1
7:142715169	a	c	3288	-4.285	1.83e-05	-?	0	0	0	1
2:223374304	a	c	3288	4.283	1.84e-05	+?	0	0	0	1
4:49115398	a	attccg	3288	4.282	1.85e-05	+?	0	0	0	1
10:7478006	a	c	3288	4.278	1.88e-05	+?	0	0	0	1
16:76428495	t	c	3288	4.275	1.91e-05	+?	0	0	0	1
17:48106960	t	tta	3288	4.269	1.96e-05	+?	0	0	0	1
20:38201835	c	g	3288	-4.265	2e-05	-?	0	0	0	1
5:43318670	a	t	3288	4.264	2.01e-05	+?	0	0	0	1
5:166797307	a	c	3288	4.257	2.07e-05	+?	0	0	0	1
1:234080597	t	ta	3288	4.256	2.08e-05	+?	0	0	0	1
12:17976128	a	g	3288	-4.251	2.13e-05	-?	0	0	0	1
19:1501130	t	g	3288	4.25	2.13e-05	+?	0	0	0	1
8:38262493	caaaca	c	3288	-4.249	2.15e-05	-?	0	0	0	1
6:133128503	t	g	3288	4.247	2.16e-05	+?	0	0	0	1
8:128782618	g	gt	3288	-4.243	2.2e-05	-?	0	0	0	1
7:86349888	a	g	3288	-4.242	2.22e-05	-?	0	0	0	1
4:84836936	t	c	3288	4.242	2.22e-05	+?	0	0	0	1
3:124492814	t	ta	3288	-4.242	2.22e-05	-?	0	0	0	1
1:219993436	a	g	3288	4.241	2.23e-05	+?	0	0	0	1
15:27531682	a	g	3288	4.237	2.27e-05	+?	0	0	0	1
10:58782940	t	ttggtgggag	3288	-4.234	2.29e-05	-?	0	0	0	1
8:79079203	a	ac	3288	4.234	2.3e-05	+?	0	0	0	1
18:26874131	a	t	3288	-4.234	2.3e-05	-?	0	0	0	1
8:15431434	t	c	3288	4.232	2.32e-05	+?	0	0	0	1
7:1852055	c	g	3288	4.224	2.41e-05	+?	0	0	0	1
1:152653728	a	g	3288	-4.222	2.42e-05	-?	0	0	0	1
22:17943478	a	t	3288	4.221	2.44e-05	+?	0	0	0	1
2:118628604	t	c	3288	4.216	2.48e-05	+?	0	0	0	1
6:159144621	t	c	3288	4.215	2.5e-05	+?	0	0	0	1
14:102180012	t	c	3288	4.214	2.51e-05	+?	0	0	0	1
1:237214516	t	c	3288	-4.209	2.57e-05	-?	0	0	0	1
16:2229217	a	g	3288	-4.208	2.57e-05	-?	0	0	0	1
16:73439664	t	ta	3288	4.205	2.61e-05	+?	0	0	0	1
6:161840334	a	ac	3288	4.204	2.62e-05	+?	0	0	0	1
8:6077332	a	g	3288	4.204	2.63e-05	+?	0	0	0	1
11:63503076	t	c	3288	-4.203	2.64e-05	-?	0	0	0	1
10:91047979	ca	c	3288	-4.197	2.71e-05	-?	0	0	0	1
8:112029694	t	g	3288	-4.196	2.72e-05	-?	0	0	0	1
11:4603917	a	g	3288	-4.195	2.73e-05	-?	0	0	0	1
5:53360409	t	c	3288	-4.195	2.74e-05	-?	0	0	0	1
4:158728610	c	g	3288	4.19	2.79e-05	+?	0	0	0	1
4:1603107	t	c	3288	4.187	2.82e-05	+?	0	0	0	1
7:152462217	cttttt	c	3288	4.186	2.84e-05	+?	0	0	0	1
15:89158102	t	g	3288	-4.185	2.85e-05	-?	0	0	0	1
8:39058606	a	g	3288	4.181	2.9e-05	+?	0	0	0	1
20:2359119	a	t	3288	4.178	2.94e-05	+?	0	0	0	1
17:70778804	g	gc	3288	-4.176	2.97e-05	-?	0	0	0	1
14:67857986	a	g	3288	4.175	2.98e-05	+?	0	0	0	1
13:96377911	t	c	3288	4.175	2.99e-05	+?	0	0	0	1
11:18786861	t	g	3288	-4.174	2.99e-05	-?	0	0	0	1
19:15284570	g	gaa	3288	-4.172	3.03e-05	-?	0	0	0	1
8:112639852	t	g	3288	4.169	3.06e-05	+?	0	0	0	1
19:17338741	a	c	3288	-4.169	3.06e-05	-?	0	0	0	1
2:37967621	a	c	3288	-4.168	3.08e-05	-?	0	0	0	1
8:30457950	t	c	3288	-4.165	3.11e-05	-?	0	0	0	1
15:61288905	c	g	3288	4.164	3.13e-05	+?	0	0	0	1
1:218531361	a	g	3288	-4.161	3.17e-05	-?	0	0	0	1
9:84578562	a	g	3288	-4.16	3.18e-05	-?	0	0	0	1
8:844833	a	g	3288	4.16	3.19e-05	+?	0	0	0	1
20:7239157	g	gt	3288	4.159	3.19e-05	+?	0	0	0	1
18:65939979	t	c	3288	4.158	3.21e-05	+?	0	0	0	1
17:71754122	ccct	c	3288	-4.156	3.23e-05	-?	0	0	0	1
19:42886647	t	c	3288	4.154	3.26e-05	+?	0	0	0	1
13:114841929	ct	c	3288	4.152	3.29e-05	+?	0	0	0	1
5:38984809	a	g	3288	-4.152	3.3e-05	-?	0	0	0	1
2:202672283	c	g	3288	4.151	3.31e-05	+?	0	0	0	1
2:72881105	a	t	3288	-4.149	3.33e-05	-?	0	0	0	1
4:27980528	a	c	3288	4.149	3.33e-05	+?	0	0	0	1
11:102304733	t	c	3288	4.149	3.34e-05	+?	0	0	0	1
1:162321202	a	g	3288	4.143	3.42e-05	+?	0	0	0	1
21:30183593	a	g	3288	-4.143	3.43e-05	-?	0	0	0	1
6:25619961	t	c	3288	-4.143	3.43e-05	-?	0	0	0	1
20:58116928	a	g	3288	4.142	3.45e-05	+?	0	0	0	1
1:63652798	t	g	3288	4.141	3.45e-05	+?	0	0	0	1
9:95768489	a	c	3288	4.138	3.51e-05	+?	0	0	0	1
18:13516296	c	g	3288	-4.137	3.52e-05	-?	0	0	0	1
6:4722100	t	tgggg	3288	-4.134	3.57e-05	-?	0	0	0	1
10:53205967	t	c	3288	-4.13	3.63e-05	-?	0	0	0	1
11:33959528	g	gttgttt	3288	-4.129	3.65e-05	-?	0	0	0	1
22:39618107	t	c	11512	4.129	3.65e-05	++	83.3	6.001	1	0.0143
8:122604754	a	aaaaaaag	3288	4.128	3.66e-05	+?	0	0	0	1
7:66641621	t	c	3288	4.128	3.66e-05	+?	0	0	0	1
2:163728920	a	g	3288	-4.127	3.67e-05	-?	0	0	0	1
5:6362475	a	g	3288	-4.126	3.7e-05	-?	0	0	0	1
5:103572169	g	gt	3288	-4.125	3.71e-05	-?	0	0	0	1
14:26972826	a	at	3288	4.123	3.73e-05	+?	0	0	0	1
4:188468529	t	c	3288	-4.121	3.77e-05	-?	0	0	0	1
16:1179161	c	g	3288	-4.12	3.78e-05	-?	0	0	0	1
4:189287773	t	g	3288	4.12	3.79e-05	+?	0	0	0	1
18:74235988	t	c	3288	4.119	3.8e-05	+?	0	0	0	1
19:56450220	c	g	3288	4.117	3.83e-05	+?	0	0	0	1
3:100046514	a	g	3288	-4.116	3.85e-05	-?	0	0	0	1
6:109360244	a	g	3288	-4.115	3.87e-05	-?	0	0	0	1
12:100535118	cat	c	3288	-4.113	3.9e-05	-?	0	0	0	1
2:211666615	a	g	3288	4.112	3.92e-05	+?	0	0	0	1
9:3992327	a	aaaaggaaat	3288	4.112	3.93e-05	+?	0	0	0	1
7:78989747	a	g	3288	-4.111	3.94e-05	-?	0	0	0	1
7:90022759	t	taaa	3288	-4.105	4.04e-05	-?	0	0	0	1
19:16174356	a	g	3288	-4.105	4.05e-05	-?	0	0	0	1
16:26564392	cca	c	3288	-4.104	4.06e-05	-?	0	0	0	1
9:125584500	c	g	3288	-4.102	4.1e-05	-?	0	0	0	1
5:54005320	a	c	3288	4.102	4.1e-05	+?	0	0	0	1
3:72624560	c	g	3288	4.101	4.11e-05	+?	0	0	0	1
5:109477874	t	g	3288	4.101	4.11e-05	+?	0	0	0	1
1:5869414	a	acacacacatgccact	3288	4.101	4.11e-05	+?	0	0	0	1
11:94005066	a	g	11512	-4.098	4.17e-05	--	82	5.563	1	0.01835
17:65276793	a	t	3288	-4.096	4.21e-05	-?	0	0	0	1
18:20122595	ct	c	3288	-4.094	4.25e-05	-?	0	0	0	1
5:168506664	a	ag	3288	-4.092	4.28e-05	-?	0	0	0	1
17:21241453	t	c	3288	-4.089	4.33e-05	-?	0	0	0	1
11:95034932	a	at	3288	-4.088	4.34e-05	-?	0	0	0	1
4:125220496	t	c	3288	4.086	4.39e-05	+?	0	0	0	1
11:59279721	t	taagc	3288	-4.086	4.4e-05	-?	0	0	0	1
2:73914960	c	g	3288	4.085	4.41e-05	+?	0	0	0	1
8:140034254	t	c	3288	4.084	4.42e-05	+?	0	0	0	1
16:24276704	a	aaaag	3288	-4.08	4.5e-05	-?	0	0	0	1
1:825564	t	c	3288	-4.08	4.51e-05	-?	0	0	0	1
2:86878193	t	g	3288	4.078	4.54e-05	+?	0	0	0	1
3:47200384	t	c	3288	-4.077	4.57e-05	-?	0	0	0	1
7:13965315	a	c	3288	-4.075	4.6e-05	-?	0	0	0	1
10:134368156	a	c	3288	-4.075	4.61e-05	-?	0	0	0	1
12:121804550	a	g	3288	-4.074	4.61e-05	-?	0	0	0	1
9:120139213	t	ta	3288	-4.074	4.63e-05	-?	0	0	0	1
12:83111310	t	c	3288	4.072	4.66e-05	+?	0	0	0	1
13:106000419	t	c	3288	4.072	4.66e-05	+?	0	0	0	1
14:25740665	t	c	3288	-4.07	4.7e-05	-?	0	0	0	1
19:46200386	a	c	3288	4.069	4.72e-05	+?	0	0	0	1
3:2370638	a	g	3288	-4.069	4.72e-05	-?	0	0	0	1
1:7966559	a	g	3288	4.069	4.73e-05	+?	0	0	0	1
9:18435626	t	c	3288	4.069	4.73e-05	+?	0	0	0	1
3:140619311	g	ga	3288	-4.068	4.74e-05	-?	0	0	0	1
1:9171304	a	g	3288	-4.068	4.75e-05	-?	0	0	0	1
3:128818237	a	at	3288	-4.068	4.75e-05	-?	0	0	0	1
13:78267752	t	c	3288	4.065	4.8e-05	+?	0	0	0	1
5:89392950	a	g	3288	-4.062	4.87e-05	-?	0	0	0	1
1:61276688	a	g	3288	4.062	4.87e-05	+?	0	0	0	1
1:230361420	t	g	3288	4.061	4.89e-05	+?	0	0	0	1
6:113662368	t	g	3288	-4.061	4.89e-05	-?	0	0	0	1
4:184997569	ct	c	3288	-4.06	4.9e-05	-?	0	0	0	1
2:51777965	c	g	3288	4.059	4.93e-05	+?	0	0	0	1
15:51017920	a	g	3288	-4.059	4.94e-05	-?	0	0	0	1
3:74148512	a	g	3288	-4.058	4.95e-05	-?	0	0	0	1
17:81059293	a	g	3288	-4.058	4.95e-05	-?	0	0	0	1
8:124074311	c	g	3288	4.057	4.97e-05	+?	0	0	0	1
1:241535574	a	g	3288	-4.057	4.98e-05	-?	0	0	0	1
22:22772102	t	c	11512	-3.792	0.0001493	--	83.2	5.943	1	0.01478
7:114688092	c	g	11512	3.778	0.0001583	++	85.8	7.027	1	0.008029
4:5692446	t	g	11512	3.771	0.0001626	++	83.6	6.091	1	0.01358
2:56618607	a	g	11512	-3.702	0.000214	--	89.7	9.739	1	0.001804
6:148849632	a	g	11512	3.633	0.0002798	++	84.1	6.272	1	0.01227
3:181935615	t	c	11512	3.623	0.0002916	++	85.9	7.074	1	0.007821
1:182684087	a	c	11512	3.584	0.000338	++	85	6.656	1	0.009881
7:40968985	a	g	11512	-3.539	0.0004019	--	89	9.051	1	0.002625
11:8117228	a	g	11512	-3.519	0.0004334	--	85	6.655	1	0.009888
2:195130372	t	c	11512	3.486	0.0004895	++	88.1	8.394	1	0.003764
2:208482552	t	c	11512	-3.372	0.0007456	--	88.8	8.911	1	0.002835
4:8022672	t	c	11512	3.345	0.0008224	++	86.2	7.236	1	0.007146
10:21749549	t	c	11512	-3.325	0.0008841	--	88.9	9.044	1	0.002636
17:53327660	t	c	11512	3.319	0.0009033	++	86.4	7.344	1	0.006727
2:47251634	t	c	11512	3.294	0.000988	++	93.4	15.115	1	0.0001012
7:103582191	t	c	11512	3.285	0.001018	++	89.2	9.277	1	0.00232
12:10560957	t	c	11512	-3.263	0.001101	--	86.9	7.617	1	0.005781
11:17432894	t	c	11512	-3.261	0.001109	--	86.7	7.517	1	0.006111
1:100741423	a	g	11512	3.22	0.001281	++	87.9	8.237	1	0.004104
17:59345379	a	g	11512	-3.18	0.001471	--	90	9.959	1	0.001601
18:48912365	t	c	11512	-3.133	0.001733	--	87.9	8.288	1	0.00399
15:48147385	t	c	11512	-3.119	0.001813	--	89.1	9.155	1	0.002481
17:77282874	t	c	11512	3.116	0.001832	++	87.5	7.999	1	0.004682
15:98330746	t	c	11512	3.096	0.001964	++	87.7	8.102	1	0.004421
11:132714132	t	c	11512	3.072	0.002125	++	88	8.309	1	0.003945
3:27528385	a	c	11512	3.056	0.002244	++	88.1	8.375	1	0.003803
19:58809007	a	g	11512	-3.043	0.00234	--	88	8.335	1	0.003889
3:66306413	a	g	11512	-3.016	0.002561	--	90.5	10.517	1	0.001183
14:85094957	t	c	11512	-3.001	0.002687	--	89.2	9.268	1	0.002332
17:30136381	c	g	11512	-2.987	0.002818	--	90.4	10.413	1	0.001252
6:79173537	a	g	11512	-2.98	0.002883	--	89	9.09	1	0.002569
16:69594722	t	c	11512	2.958	0.0031	++	88.8	8.94	1	0.00279
16:58752651	c	g	11512	2.949	0.003183	++	90.2	10.235	1	0.001378
3:70024391	a	g	11512	-2.907	0.003653	--	90	10.026	1	0.001544
7:134635040	t	c	11512	2.879	0.003987	++	89.1	9.164	1	0.002468
2:154932141	a	g	11512	2.868	0.004127	++	89.7	9.749	1	0.001794
22:36032971	c	g	11512	-2.828	0.004686	--	89	9.121	1	0.002527
3:97218947	a	t	11512	2.824	0.00475	++	90	10.003	1	0.001563
7:31116168	a	g	11512	-2.819	0.004815	--	89.4	9.443	1	0.002119
7:96451871	t	g	11512	-2.811	0.004946	--	89.9	9.856	1	0.001692
3:71980034	t	c	11512	2.798	0.005137	++	89.9	9.947	1	0.001611
22:44761048	a	g	11512	-2.793	0.005219	--	89.8	9.784	1	0.001761
2:209581688	a	g	11512	-2.788	0.005297	--	94.1	16.985	1	3.77e-05
8:138148642	t	c	11512	2.782	0.005397	++	90.1	10.059	1	0.001516
3:13778449	c	g	11512	-2.765	0.005689	--	90	10.04	1	0.001532
3:29456668	a	g	11512	-2.758	0.005815	--	89.5	9.552	1	0.001997
4:141782469	a	c	11512	-2.726	0.006415	--	90	10.048	1	0.001525
16:83979552	a	c	11512	-2.706	0.006815	--	91.7	11.987	1	0.0005356
9:30202575	a	g	11512	2.692	0.007097	++	91	11.107	1	0.00086
12:55580455	a	g	11512	-2.685	0.007254	--	90.3	10.313	1	0.001321
1:35151943	t	c	11512	-2.678	0.0074	--	90.2	10.158	1	0.001437
13:68402144	t	c	11512	2.67	0.007581	++	89.7	9.704	1	0.001839
11:95865884	a	g	11512	-2.668	0.007621	--	90	9.967	1	0.001594
5:75888032	c	g	11512	-2.65	0.008045	--	90.6	10.683	1	0.001081
2:235627537	t	c	11512	-2.643	0.008215	--	90.7	10.81	1	0.001009
3:133745156	t	c	11512	2.627	0.008602	++	90	10.022	1	0.001546
18:57181694	t	c	11512	-2.617	0.008881	--	91.2	11.34	1	0.0007587
9:16125701	t	c	11512	-2.599	0.009348	--	91.6	11.839	1	0.0005801
3:106356081	a	g	11512	-2.532	0.01135	--	91.2	11.391	1	0.0007382
15:46884199	a	g	11512	2.491	0.01275	++	92	12.422	1	0.0004242
10:125241224	a	g	11512	2.486	0.01292	++	91.9	12.393	1	0.0004311
4:36303689	t	c	11512	-2.463	0.01378	-+	94.1	17.002	1	3.73e-05
22:46107078	c	g	11512	-2.45	0.01428	--	92	12.466	1	0.0004145
9:83791448	a	t	11512	2.444	0.01452	++	93.2	14.681	1	0.0001273
7:16437000	a	t	11512	2.431	0.01508	++	91.2	11.364	1	0.0007487
3:158636376	a	c	11512	2.427	0.01521	++	91.5	11.755	1	0.0006067
13:47964461	a	g	11512	2.404	0.01622	++	91.1	11.266	1	0.0007895
2:37238677	c	g	11512	-2.404	0.01622	--	90.7	10.751	1	0.001042
5:22790036	t	g	11512	-2.401	0.01637	--	92.4	13.245	1	0.0002733
1:120089466	t	c	11512	2.387	0.01698	+-	93.3	14.898	1	0.0001135
7:90685067	a	g	11512	2.381	0.01728	++	91.3	11.459	1	0.0007116
17:3530404	t	c	11512	-2.372	0.0177	--	91.7	12.001	1	0.0005318
9:86670693	a	c	11512	2.354	0.01856	++	91.6	11.907	1	0.0005592
2:217138224	t	c	11512	-2.342	0.0192	-+	92.9	14.141	1	0.0001696
3:9868071	a	g	11512	-2.32	0.02033	--	91.1	11.218	1	0.0008102
7:28662583	t	c	11512	2.277	0.02278	+-	92.9	14.069	1	0.0001762
10:55374295	t	c	11512	-2.271	0.02315	--	91.9	12.286	1	0.0004563
7:45190963	t	c	11512	2.271	0.02315	+-	93.1	14.404	1	0.0001475
7:151917580	t	c	11512	-2.266	0.02347	--	91.8	12.227	1	0.0004711
18:46174864	a	g	11512	-2.261	0.02376	-+	92.5	13.277	1	0.0002687
4:167430734	a	g	11512	-2.234	0.02545	--	92	12.47	1	0.0004135
19:35563334	t	c	11512	2.233	0.02553	+-	92.1	12.704	1	0.0003649
7:119787442	t	c	11512	-2.203	0.02762	--	91.5	11.742	1	0.0006112
3:12793837	t	c	11512	-2.201	0.02773	--	91.6	11.864	1	0.0005722
20:8347423	c	g	11512	2.201	0.02776	+-	92.4	13.152	1	0.0002872
4:55057243	c	g	11512	2.186	0.02884	+-	93.8	16.083	1	6.06e-05
5:18363887	a	t	11512	2.176	0.02957	+-	91.9	12.42	1	0.0004247
15:31970839	t	g	11512	2.155	0.03117	+-	91.8	12.15	1	0.000491
8:74267083	a	g	11512	2.136	0.03269	+-	92.7	13.646	1	0.0002208
2:71684159	a	g	11512	-2.118	0.03421	-+	91.8	12.189	1	0.0004807
1:172231809	a	g	11512	-2.08	0.03753	-+	93.2	14.63	1	0.0001308
5:20542496	t	g	11512	2.08	0.03757	+-	94.1	17.013	1	3.71e-05
11:28489083	a	t	11512	-2.068	0.03861	-+	91.8	12.204	1	0.0004769
12:48166111	t	c	11512	2.06	0.03939	+-	91.9	12.355	1	0.0004398
12:67325098	a	c	11512	-1.977	0.04804	-+	93.2	14.797	1	0.0001198
1:93301281	t	c	11512	1.961	0.0499	+-	93.1	14.457	1	0.0001434
1:179675578	t	c	11512	1.953	0.05083	+-	93	14.223	1	0.0001624
2:141424210	a	g	11512	1.948	0.05137	+-	92.8	13.871	1	0.0001958
4:156919015	a	t	11512	1.943	0.05198	+-	92.3	13.034	1	0.0003059
20:55566175	a	g	11512	1.925	0.05427	+-	92.5	13.388	1	0.0002532
6:21214582	t	c	11512	-1.917	0.05518	-+	92.5	13.259	1	0.0002712
2:231442893	t	c	11512	1.906	0.05664	+-	92.8	13.977	1	0.0001851
8:135122785	c	g	11512	1.903	0.05705	+-	92.6	13.55	1	0.0002323
1:157127906	t	g	11512	1.9	0.05744	+-	92.6	13.434	1	0.0002471
20:822084	c	g	11512	-1.893	0.05841	-+	92.4	13.175	1	0.0002837
4:109530493	t	c	11512	1.844	0.06511	+-	92.7	13.625	1	0.0002232
2:189645193	a	g	11512	-1.825	0.06794	-+	93.1	14.456	1	0.0001435
10:131491538	a	g	11512	1.825	0.06802	+-	93.4	15.092	1	0.0001024
16:78370296	t	g	11512	-1.794	0.07277	-+	93.1	14.49	1	0.0001409
5:150205184	a	g	11512	-1.785	0.07429	-+	94.1	16.928	1	3.88e-05
8:5197119	c	g	11512	-1.781	0.07498	-+	93.8	16.217	1	5.65e-05
9:14437684	a	g	11512	1.756	0.07905	+-	93	14.234	1	0.0001614
3:163390544	t	c	11512	1.755	0.07924	+-	93.2	14.812	1	0.0001188
22:34045501	t	g	11512	-1.748	0.0805	-+	93.2	14.746	1	0.000123
15:62992620	a	g	11512	1.739	0.08204	+-	94	16.636	1	4.53e-05
10:123230953	t	c	11512	1.726	0.08439	+-	93.1	14.499	1	0.0001402
10:132318548	a	g	11512	1.712	0.08695	+-	93	14.186	1	0.0001656
7:20328406	c	g	11512	1.69	0.09098	+-	92.9	14.138	1	0.0001698
14:22361768	t	c	11512	-1.635	0.102	-+	93.6	15.564	1	7.98e-05
19:28792748	a	c	11512	-1.633	0.1025	-+	93.1	14.457	1	0.0001434
17:9098161	t	c	11512	1.617	0.1058	+-	93.3	15.013	1	0.0001068
2:18231933	a	g	11512	-1.613	0.1068	-+	93.3	14.841	1	0.000117
10:21098176	c	g	11512	-1.585	0.1129	-+	93.3	14.816	1	0.0001185
5:172820911	t	c	11512	-1.577	0.1147	-+	93.2	14.686	1	0.000127
16:79784426	c	g	11512	-1.562	0.1182	-+	93.3	14.943	1	0.0001108
4:45167121	t	g	11512	-1.529	0.1262	-+	93.5	15.389	1	8.75e-05
12:20976900	t	c	11512	1.501	0.1333	+-	93.3	14.838	1	0.0001172
8:58787486	t	c	11512	1.497	0.1343	+-	93.4	15.167	1	9.84e-05
5:118106250	t	c	11512	1.421	0.1553	+-	93.5	15.423	1	8.6e-05
2:182582992	t	g	11512	1.389	0.1648	+-	93.7	15.775	1	7.14e-05
1:15283567	a	g	11512	1.31	0.1901	+-	93.7	15.998	1	6.34e-05
21:36037724	t	c	11512	-1.307	0.1913	-+	93.7	15.985	1	6.38e-05
3:3824673	t	g	11512	1.3	0.1937	+-	93.7	15.862	1	6.81e-05
12:53612022	c	g	11512	1.277	0.2015	+-	94	16.734	1	4.3e-05
3:197259920	c	g	11512	-1.265	0.2061	-+	94.6	18.523	1	1.68e-05
3:105832930	t	c	11512	-1.253	0.2102	-+	94.8	19.245	1	1.15e-05
5:92978371	t	c	11512	-1.215	0.2243	-+	94.2	17.183	1	3.39e-05
2:12526084	t	c	11512	-1.21	0.2264	-+	95.4	21.645	1	3.28e-06
3:175682168	a	g	11512	1.193	0.2327	+-	94	16.608	1	4.6e-05
11:11180865	c	g	11512	-1.171	0.2417	-+	94.4	17.888	1	2.34e-05
1:51781400	t	c	11512	1.011	0.312	+-	94.3	17.481	1	2.9e-05
22:22111308	a	g	11512	1.008	0.3135	+-	94.3	17.567	1	2.77e-05
10:49724800	a	g	11512	0.966	0.3342	+-	94.8	19.196	1	1.18e-05
5:44289952	a	c	11512	-0.919	0.358	-+	94.7	18.859	1	1.41e-05
4:107826571	t	c	11512	0.826	0.4087	+-	94.6	18.401	1	1.79e-05
18:11441493	c	g	11512	-0.756	0.4498	-+	95.3	21.455	1	3.62e-06
18:43446329	a	g	11512	0.72	0.4714	+-	95.1	20.539	1	5.84e-06
3:99424086	a	g	11512	-0.532	0.595	-+	95.6	22.53	1	2.07e-06
4:86394977	a	t	11512	0.405	0.6854	+-	95.3	21.401	1	3.73e-06

## Sheet: ST5
Supplementary Table 5: Results of the meta-analysis of Uganda GP proxies SNPs ( r2>0.9 ) of the LeadSNP in HBB with WHI
		imputation quality*			R2			Uganda				WHI		Metaanalysis
MarkerName	rsid	info score	certainty	Type		EA	NEA	Beta	SE	EAF	Pvalue	EAF	Pvalue	Pvalue	N
11:5248232	rs77121243	0.912	0.978	0	0.949091	T	A	0.255511	0.0480158	0.918	1.12637e-07	0.937	0.01708	1.228e-06	11512
11:5237821	rs143109297	0.959	0.997	0	0.947884	C	T	0.0972906	0.0819686	0.975	0.2351	0.982	0.5268	0.2422	11512
11:5243660	rs112637451	0.976	0.995	0	0.959982	C	T	-0.0671742	0.0428638	0.907	0.117016	0.917	0.8447	0.5015	11512
11:5240064	rs114531425	0.452	0.998	0	0.951487	C	T	-0.227245	0.133818	0.99	0.0895275	0.99	0.7632	0.5139	11512
11:5236954	rs79681613	1	1	2	0.951758	T	C	0.064102	0.0285625	0.721	0.0248096	0.691	0.5139	0.5172	11512
11:5248641	rs10742583	0.819	0.949	0	0.947934	G	A	-0.00324279	0.0394308	0.121	0.934427	0.125	0.5841	0.6124	11512
11:5243622	rs112861977	0.942	0.991	0	0.958468	A	G	-0.0117708	0.0527408	0.937	0.823707	0.978	0.5149	0.6662	11512
11:5246224	rs78049410	0.953	0.994	0	0.939055	A	G	0.0343278	0.0538279	0.94	0.523441	0.955	0.9302	0.6781	11512
11:5240210	rs7946393	0.873	0.977	0	0.945807	G	C	0.0618881	0.0673233	0.038	0.357851	0.086	0.8962	0.7031	11512
11:5235852	rs112146006	0.92	0.993	0	0.918138	C	T	-0.10718	0.0801272	0.974	0.180879	0.974	0.5845	0.8003	11512
11:5245507	rs10768682	0.993	0.998	0	0.960302	G	A	0.00940649	0.03486	0.158	0.787059	0.143	0.6434	0.805	11512
11:5244404	rs10837628	0.985	0.991	0	0.999388	A	G	-0.0377393	0.0284222	0.727	0.184344	0.677	0.5259	0.8624	11512
11:5253252	rs111240597	0.987	1	0	0.909616	T	C	-0.0748461	0.136636	0.991	0.583605	0.982	0.6223	0.9018	11512
*IMPUTE2 reports an information metric (info score). This metric typically takes values between 0 and 1, where values near 1 indicate that a SNP has been imputed with high certainty.
*Type =0 is Imputed SNPs; Type =2 is Genotyped SNP

## Sheet: ST6
Supplementary Table 6	The 99% credible set of GATM, constructed using the standard Bayesian approach
MarkerName (B37)	chromosome	position	allele1	allele2	maf	beta	se	Z	BF	postprob	ppcumsum
15:45649863	15	45,649,863	t	g	0.498	-0.064	0.011	-5.971	39,030,225.23	0.131	0.131
15:45644709	15	45,644,709	t	c	0.498	-0.064	0.011	-5.944	33,231,022.48	0.111	0.242
15:45646226	15	45,646,226	t	c	0.488	-0.063	0.011	-5.917	28,314,687.17	0.095	0.337
15:45649256	15	45,649,256	t	c	0.489	-0.063	0.011	-5.902	25,912,227.51	0.087	0.424
15:45647623	15	45,647,623	a	c	0.49	-0.064	0.011	-5.885	23,441,978.12	0.079	0.503
15:45608060	15	45,608,060	c	g	0.486	0.061	0.011	5.747	10,505,668.33	0.035	0.538
15:45608555	15	45,608,555	c	g	0.486	0.061	0.011	5.735	9,806,279.949	0.033	0.571
15:45608673	15	45,608,673	a	g	0.486	0.062	0.011	5.729	9,474,806.719	0.032	0.603
15:45600477	15	45,600,477	a	g	0.486	0.062	0.011	5.718	8,896,677.138	0.03	0.633
15:45602629	15	45,602,629	a	g	0.486	0.062	0.011	5.717	8,845,955.525	0.03	0.662
15:45600927	15	45,600,927	a	g	0.486	0.062	0.011	5.711	8,547,820.616	0.029	0.691
15:45608195	15	45,608,195	a	g	0.486	0.061	0.011	5.711	8,547,806.784	0.029	0.72
15:45600143	15	45,600,143	a	g	0.486	0.062	0.011	5.705	8,260,031.093	0.028	0.747
15:45594567	15	45,594,567	a	g	0.492	0.061	0.011	5.631	5,430,310.702	0.018	0.766
15:45591913	15	45,591,913	t	c	0.492	0.06	0.011	5.629	5,369,534.425	0.018	0.784
15:45592576	15	45,592,576	a	g	0.492	0.06	0.011	5.611	4,852,946.588	0.016	0.8
15:45586652	15	45,586,652	t	c	0.492	0.061	0.011	5.605	4,692,325.734	0.016	0.816
15:45593389	15	45,593,389	a	g	0.492	0.061	0.011	5.605	4,692,325.734	0.016	0.831
15:45592672	15	45,592,672	a	g	0.492	0.06	0.011	5.593	4,387,490.955	0.015	0.846
15:45584438	15	45,584,438	a	g	0.492	0.06	0.011	5.591	4,338,620.115	0.015	0.861
15:45591266	15	45,591,266	a	g	0.492	0.06	0.011	5.591	4,338,620.115	0.015	0.875
15:45592974	15	45,592,974	a	g	0.492	0.06	0.011	5.589	4,290,384.482	0.014	0.889
15:45593269	15	45,593,269	t	c	0.492	0.059	0.011	5.566	3,773,749.825	0.013	0.902
15:45582237	15	45,582,237	a	g	0.499	-0.06	0.011	-5.554	3,530,240.331	0.012	0.914
15:45595121	15	45,595,121	t	c	0.492	0.059	0.011	5.55	3,452,648.112	0.012	0.926
15:45592769	15	45,592,769	t	g	0.483	0.11	0.02	5.535	3,177,169.854	0.011	0.936
15:45585470	15	45,585,470	a	g	0.314	-0.069	0.013	-5.424	1,729,450.714	0.006	0.942
15:45633548	15	45,633,548	t	c	0.442	-0.056	0.01	-5.348	1,148,533.654	0.004	0.946
15:45738909	15	45,738,909	c	g	0.419	0.061	0.011	5.325	1,015,852.693	0.003	0.949
15:45632410	15	45,632,410	a	g	0.442	-0.055	0.01	-5.315	963,234.103	0.003	0.953
15:45633093	15	45,633,093	t	c	0.435	-0.06	0.011	-5.288	834,759.059	0.003	0.955
15:45647427	15	45,647,427	a	g	0.218	0.079	0.015	5.253	694,141.362	0.002	0.958
15:45617216	15	45,617,216	t	c	0.225	0.077	0.015	5.235	631,617.274	0.002	0.96
15:45631173	15	45,631,173	t	c	0.433	-0.059	0.011	-5.228	608,905.529	0.002	0.962
15:45633844	15	45,633,844	a	g	0.43	-0.059	0.011	-5.217	574,911.221	0.002	0.964
15:45657804	15	45,657,804	a	g	0.219	0.078	0.015	5.201	528,938.216	0.002	0.966
15:45625588	15	45,625,588	t	c	0.434	-0.054	0.01	-5.191	502,168.009	0.002	0.967
15:45649996	15	45,649,996	t	c	0.217	0.077	0.015	5.179	471,864.388	0.002	0.969
15:45670335	15	45,670,335	a	g	0.462	-0.057	0.011	-5.167	443,463.559	0.001	0.97
15:45653592	15	45,653,592	a	g	0.22	0.076	0.015	5.11	330,868.538	0.001	0.971
15:45695695	15	45,695,695	a	g	0.219	0.049	0.01	5.108	327,506.856	0.001	0.972
15:45630774	15	45,630,774	a	t	0.431	-0.053	0.01	-5.106	324,176.721	0.001	0.974
15:45661678	15	45,661,678	a	t	0.217	0.049	0.01	5.092	301,839.453	0.001	0.975
15:45652703	15	45,652,703	t	c	0.22	0.049	0.01	5.083	288,330.709	0.001	0.976
15:45681761	15	45,681,761	t	c	0.218	0.076	0.015	5.081	285,417.103	0.001	0.976
15:45750959	15	45,750,959	a	c	0.487	0.055	0.011	5.068	267,196.176	0.001	0.977
15:45679667	15	45,679,667	c	g	0.217	0.076	0.015	5.063	260,513.747	0.001	0.978
15:45659774	15	45,659,774	a	t	0.46	-0.056	0.011	-5.051	245,174.85	0.001	0.979
15:45672253	15	45,672,253	t	c	0.17	0.157	0.031	5.051	245,174.85	0.001	0.98
15:45735284	15	45,735,284	a	c	0.411	0.058	0.012	5.046	239,063.482	0.001	0.981
15:45694516	15	45,694,516	t	g	0.219	0.048	0.01	5.043	235,470.745	0.001	0.982
15:45665653	15	45,665,653	a	c	0.218	0.048	0.01	5.042	234,290.71	0.001	0.982
15:45728737	15	45,728,737	a	g	0.408	0.058	0.012	5.033	223,903.606	0.001	0.983
15:45701297	15	45,701,297	t	c	0.461	-0.056	0.011	-5.033	223,903.606	0.001	0.984
15:45726511	15	45,726,511	t	c	0.408	0.051	0.01	5.022	211,861.441	0.001	0.985
15:45688262	15	45,688,262	t	c	0.462	-0.055	0.011	-5.018	207,645.673	0.001	0.985
15:45672205	15	45,672,205	t	c	0.488	-0.101	0.02	-5.017	206,606.42	0.001	0.986
15:45693027	15	45,693,027	a	g	0.46	-0.055	0.011	-5.013	202,503.188	0.001	0.987
15:45663193	15	45,663,193	a	g	0.222	0.074	0.015	5.009	198,484.623	0.001	0.987
15:45694983	15	45,694,983	c	g	0.461	-0.055	0.011	-4.997	186,919.049	0.001	0.988
15:45677730	15	45,677,730	a	g	0.472	-0.053	0.011	-4.996	185,984.662	0.001	0.988
15:45692634	15	45,692,634	a	g	0.46	-0.052	0.01	-4.988	178,704.241	0.001	0.989
15:45695612	15	45,695,612	t	c	0.46	-0.055	0.011	-4.983	174,306.567	0.001	0.999

## Sheet: ST7
Supplementary Table 7	The 99% credible set of HBB, constructed using the standard Bayesian approach
CHR	SNP	BP	Z	BF	postprob	ppcumsum
11	11:5244665	5244665	-5.542	3.30289e+06	0.88935	0.88935
11	11:5190723	5190723	4.861	95615.2	0.0257457	0.915095
11	11:5248232	5248232	-4.851	91083	0.0245254	0.939621
11	11:5053165	5053165	-4.83	82279.4	0.0221549	0.961776
11	11:5394989	5394989	-4.474	15705.5	0.00422892	0.966005
11	11:5394990	5394990	4.471	15496.2	0.00417256	0.970177
11	11:5270004	5270004	-4.429	12854.5	0.00346125	0.973638
11	11:4952686	4952686	-4.346	8931.01	0.0024048	0.976043
11	11:5351215	5351215	4.234	5523.71	0.00148734	0.977531
11	11:4603917	4603917	-4.195	4686.49	0.0012619	0.978792
11	11:4596352	4596352	-4.182	4438.13	0.00119503	0.979988
11	11:4601947	4601947	-4.158	4015.46	0.00108122	0.981069
11	11:4597229	4597229	-4.037	2445.76	0.000658555	0.981727
11	11:4597279	4597279	-4.012	2211.66	0.00059552	0.982323
11	11:5377946	5377946	-3.981	1953.95	0.000526128	0.982849
11	11:5203643	5203643	-3.931	1603.28	0.000431706	0.983281
11	11:4597610	4597610	-3.851	1174.42	0.000316228	0.983597
11	11:4605925	4605925	-3.848	1160.93	0.000312597	0.983909
11	11:4594258	4594258	3.848	1160.93	0.000312597	0.984222
11	11:4606693	4606693	-3.848	1160.93	0.000312597	0.984535
11	11:4595202	4595202	-3.84	1125.77	0.000303131	0.984838
11	11:4597374	4597374	3.835	1104.38	0.00029737	0.985135
11	11:5616703	5616703	-3.804	981.061	0.000264164	0.985399
11	11:4605571	4605571	3.8	966.254	0.000260177	0.985659
11	11:4600023	4600023	-3.754	812.149	0.000218683	0.985878
11	11:4615869	4615869	3.749	797.058	0.000214619	0.986093
11	11:4572674	4572674	-3.722	720.589	0.000194029	0.986287
11	11:4596572	4596572	-3.695	651.931	0.000175542	0.986462
11	11:4600317	4600317	3.694	649.527	0.000174894	0.986637
11	11:4600888	4600888	3.68	616.85	0.000166096	0.986803
11	11:4623339	4623339	-3.674	603.39	0.000162471	0.986966
11	11:4610229	4610229	3.629	511.96	0.000137853	0.987104
11	11:4610216	4610216	-3.629	511.96	0.000137853	0.987242
11	11:4929803	4929803	-3.627	508.259	0.000136856	0.987378
11	11:6017350	6017350	3.589	443.141	0.000119322	0.987498
11	11:4725648	4725648	-3.577	424.491	0.0001143	0.987612
11	11:4627642	4627642	-3.575	421.466	0.000113486	0.987725
11	11:4538127	4538127	-3.566	408.138	0.000109897	0.987835
11	11:4511255	4511255	3.566	408.138	0.000109897	0.987945
11	11:5394823	5394823	3.558	396.671	0.000106809	0.988052
11	11:4604512	4604512	-3.556	393.86	0.000106052	0.988158
11	11:4627166	4627166	3.545	378.774	0.00010199	0.98826
11	11:6187311	6187311	3.542	374.768	0.000100912	0.988361
11	11:4575944	4575944	-3.515	340.712	9.17416e-05	0.988453
11	11:5377404	5377404	-3.514	339.517	9.14198e-05	0.988544
11	11:5379516	5379516	-3.503	326.664	8.79588e-05	0.988632
11	11:5240212	5240212	-3.496	318.759	8.58303e-05	0.988718
11	11:4547632	4547632	3.479	300.41	8.08895e-05	0.988799
11	11:5190512	5190512	-3.443	265.218	7.14136e-05	0.98887
11	11:5327941	5327941	3.418	243.42	6.55443e-05	0.988936
11	11:4584567	4584567	3.41	236.862	6.37783e-05	0.989
11	11:5697870	5697870	-3.399	228.155	6.14341e-05	0.989061
11	11:4582676	4582676	-3.384	216.839	5.83869e-05	0.989119
11	11:4567313	4567313	-3.381	214.65	5.77974e-05	0.989177
11	11:5008637	5008637	-3.373	208.928	5.62569e-05	0.989234
11	11:5167865	5167865	-3.367	204.746	5.51308e-05	0.989289
11	11:5190509	5190509	-3.346	190.811	5.13786e-05	0.98934
11	11:4501437	4501437	3.339	186.399	5.01904e-05	0.98939
11	11:5353487	5353487	3.335	183.927	4.95249e-05	0.98944
11	11:5239451	5239451	-3.321	175.554	4.72704e-05	0.989487
11	11:5187403	5187403	3.314	171.524	4.61853e-05	0.989533
11	11:4538034	4538034	3.306	167.042	4.49784e-05	0.989578
11	11:4539326	4539326	-3.305	166.491	4.48299e-05	0.989623
11	11:6013332	6013332	-3.287	156.9	4.22476e-05	0.989665
11	11:5860096	5860096	3.277	151.834	4.08836e-05	0.989706
11	11:5336134	5336134	3.277	151.834	4.08836e-05	0.989747
11	11:5334665	5334665	3.276	151.338	4.07498e-05	0.989788
11	11:4538064	4538064	3.267	146.947	3.95675e-05	0.989827
11	11:4831767	4831767	-3.252	139.935	3.76795e-05	0.989865
11	11:5819590	5819590	-3.243	135.904	3.65941e-05	0.989902
11	11:4553318	4553318	3.234	132	3.55429e-05	0.989937
11	11:4692639	4692639	3.219	125.764	3.38637e-05	0.989971
11	11:4766425	4766425	-3.216	124.556	3.35384e-05	0.990005

## Sheet: ST8
Supplementary Table 8	expression quantitative trait loci (eQTL) atlas in non-kidney tissue
Gencode Id	Gene Symbol	Variant Id	SNP Id	P-Value	NES	Tissue	lead eQTL	r2 with rs2433603
ENSG00000171763.18	SPATA5L1	chr15_45354028_T_C_b38	rs2433603	3.3e-06	-0.42	Whole Blood	15:45694610	0.348
ENSG00000171763.18	SPATA5L1	chr15_45354028_T_C_b38	rs2433603	3.5e-05	-0.72	Ovary	15:45646283	0.467
ENSG00000171763.18	SPATA5L1	chr15_45354028_T_C_b38	rs2433603	3.5e-05	-0.41	Cells - Cultured fibroblasts	15:45694610	0.348
ENSG00000259433.2	CTD-2651B20.4	chr15_45354028_T_C_b38	rs2433603	0.00011	-0.55	Nerve - Tibial	15:45637343	0.085
ENSG00000140279.12	DUOX2	chr15_45354028_T_C_b38	rs2433603	0.00013	0.5	Heart - Left Ventricle	15:45544906	0.114

## Sheet: ST9
Supplementary Table 9	Functional annotation for the credible sets variants in GATM
chrom	start	end	rsids	probability	ranking	ChIP	DNase	Footprint	Footprint_matched	IC_matched_max	IC_max	PWM	PWM_matched	QTL
chr15	45582236	45582237	rs8039921	0.31524	6	FALSE	FALSE	FALSE	FALSE	0	0.8	TRUE	FALSE	FALSE
chr15	45584437	45584438	rs2668740	0.45474	2a	TRUE	TRUE	TRUE	TRUE	0.08	0.08	TRUE	TRUE	FALSE
chr15	45585469	45585470	rs145079945	0.34712	6	FALSE	FALSE	FALSE	FALSE	0	0.51	TRUE	FALSE	FALSE
chr15	45586651	45586652	rs1706775	0.60906	4	TRUE	TRUE	FALSE	FALSE	0	0	FALSE	FALSE	FALSE
chr15	45591265	45591266	rs2687513	0.60906	4	TRUE	TRUE	FALSE	FALSE	0	0	FALSE	FALSE	FALSE
chr15	45591912	45591913	rs1719242	0.4375	5	TRUE	FALSE	FALSE	FALSE	0	1.18	TRUE	FALSE	FALSE
chr15	45592575	45592576	rs1706781	0.42214	6	FALSE	FALSE	FALSE	FALSE	0	1.97	TRUE	FALSE	FALSE
chr15	45592671	45592672	rs1706782	0.48781	5	TRUE	FALSE	FALSE	FALSE	0	0.18	TRUE	FALSE	FALSE
chr15	45592768	45592769	rs1706783	0.60906	4	TRUE	TRUE	FALSE	FALSE	0	0	FALSE	FALSE	FALSE
chr15	45592973	45592974	rs1464558	0.08083	6	FALSE	FALSE	FALSE	FALSE	0	1.53	TRUE	FALSE	FALSE
chr15	45593268	45593269	rs1706784	0.13454	5	FALSE	TRUE	FALSE	FALSE	0	0	FALSE	FALSE	FALSE
chr15	45593388	45593389	rs1706786	0.43133	6	FALSE	FALSE	FALSE	FALSE	0	1.19	TRUE	FALSE	FALSE
chr15	45594566	45594567	rs1719239	0.18412	7	FALSE	FALSE	FALSE	FALSE	0	0	FALSE	FALSE	FALSE
chr15	45595120	45595121	rs7183973	0.18412	7	FALSE	FALSE	FALSE	FALSE	0	0	FALSE	FALSE	FALSE
chr15	45600142	45600143	rs1706788	0.60906	4	TRUE	TRUE	FALSE	FALSE	0	0	FALSE	FALSE	FALSE
chr15	45600476	45600477	rs1706789	0.13454	5	FALSE	TRUE	FALSE	FALSE	0	0	FALSE	FALSE	FALSE
chr15	45600926	45600927	rs1403319	0.39056	5	FALSE	TRUE	FALSE	FALSE	0	1.94	TRUE	FALSE	FALSE
chr15	45602628	45602629	rs1706790	0.82517	3a	TRUE	TRUE	FALSE	FALSE	0	1.76	TRUE	FALSE	FALSE
chr15	45608059	45608060	rs1706794	0.18412	7	FALSE	FALSE	FALSE	FALSE	0	0	FALSE	FALSE	FALSE
chr15	45608194	45608195	rs1706795	0.07931	5	FALSE	TRUE	TRUE	FALSE	0	1.93	TRUE	FALSE	FALSE
chr15	45608554	45608555	rs1706796	0.58955	5	TRUE	FALSE	FALSE	FALSE	0	0	FALSE	FALSE	FALSE
chr15	45608672	45608673	rs1706797	0.25592	5	FALSE	TRUE	FALSE	FALSE	0	0.92	TRUE	FALSE	FALSE
chr15	45617215	45617216	rs2668747	0.12	1f	FALSE	TRUE	FALSE	FALSE	0	1.65	TRUE	FALSE	TRUE
chr15	45625587	45625588	rs1706801	0.18412	7	FALSE	FALSE	FALSE	FALSE	0	0	FALSE	FALSE	FALSE
chr15	45630773	45630774	rs1145096	0.60906	4	TRUE	TRUE	FALSE	FALSE	0	0	FALSE	FALSE	FALSE
chr15	45631172	45631173	rs1145095	0.2909	6	FALSE	FALSE	FALSE	FALSE	0	0.12	TRUE	FALSE	FALSE
chr15	45632409	45632410	rs1719248	0.50719	6	FALSE	FALSE	TRUE	FALSE	0	1.84	TRUE	FALSE	FALSE
chr15	45633092	45633093	rs2789612	0.60906	4	TRUE	TRUE	FALSE	FALSE	0	0	FALSE	FALSE	FALSE
chr15	45633547	45633548	rs1153833	0.18412	7	FALSE	FALSE	FALSE	FALSE	0	0	FALSE	FALSE	FALSE
chr15	45633843	45633844	rs1706802	0.13454	5	FALSE	TRUE	FALSE	FALSE	0	0	FALSE	FALSE	FALSE
chr15	45644708	45644709	rs1153859	0.50687	3a	TRUE	TRUE	FALSE	FALSE	0	0.32	TRUE	FALSE	FALSE
chr15	45646225	45646226	rs2433603	0.25628	6	FALSE	FALSE	FALSE	FALSE	0	0.13	TRUE	FALSE	FALSE
chr15	45647426	45647427	rs2461702	0.58955	5	TRUE	FALSE	FALSE	FALSE	0	0	FALSE	FALSE	FALSE
chr15	45647622	45647623	rs1145094	0.60906	4	TRUE	TRUE	FALSE	FALSE	0	0	FALSE	FALSE	FALSE
chr15	45649255	45649256	rs2433604	0.18412	7	FALSE	FALSE	FALSE	FALSE	0	0	FALSE	FALSE	FALSE
chr15	45649862	45649863	rs1145092	0.18412	7	FALSE	FALSE	FALSE	FALSE	0	0	FALSE	FALSE	FALSE
chr15	45649995	45649996	rs1145091	0.51392	7	FALSE	FALSE	FALSE	FALSE	0	0	FALSE	FALSE	TRUE
chr15	45652702	45652703	rs1153858	0.51392	7	FALSE	FALSE	FALSE	FALSE	0	0	FALSE	FALSE	TRUE
chr15	45653591	45653592	rs1049508	0.72733	3a	TRUE	TRUE	FALSE	FALSE	0	0.43	TRUE	FALSE	FALSE
chr15	45657803	45657804	rs1145085	0.39931	5	FALSE	TRUE	FALSE	FALSE	0	0.85	TRUE	FALSE	FALSE
chr15	45659773	45659774	rs1153856	0.63783	5	TRUE	FALSE	FALSE	FALSE	0	1.91	TRUE	FALSE	FALSE
chr15	45661677	45661678	rs1288775	0.13454	5	FALSE	TRUE	FALSE	FALSE	0	0	FALSE	FALSE	FALSE
chr15	45663192	45663193	rs1153854	0.18412	7	FALSE	FALSE	FALSE	FALSE	0	0	FALSE	FALSE	FALSE
chr15	45665652	45665653	rs2433611	0.58955	5	TRUE	FALSE	FALSE	FALSE	0	0	FALSE	FALSE	FALSE
chr15	45670334	45670335	rs1055395	0.60906	4	TRUE	TRUE	FALSE	FALSE	0	0	FALSE	FALSE	FALSE
chr15	45672204	45672205	rs2486273	1	5	TRUE	FALSE	FALSE	FALSE	0	1.76	TRUE	FALSE	FALSE
chr15	45672252	45672253	rs2486272	0.58955	5	TRUE	FALSE	FALSE	FALSE	0	0	FALSE	FALSE	FALSE
chr15	45677729	45677730	rs1145082	0.18412	7	FALSE	FALSE	FALSE	FALSE	0	0	FALSE	FALSE	FALSE
chr15	45679666	45679667	rs1145081	0.60906	4	TRUE	TRUE	FALSE	FALSE	0	0	FALSE	FALSE	FALSE
chr15	45681760	45681761	rs1145079	0.33738	5	FALSE	TRUE	FALSE	FALSE	0	1.07	TRUE	FALSE	FALSE
chr15	45688261	45688262	rs2433609	0.60906	4	TRUE	TRUE	FALSE	FALSE	0	0	FALSE	FALSE	FALSE
chr15	45692633	45692634	rs2486271	0.58955	5	TRUE	FALSE	FALSE	FALSE	0	0	FALSE	FALSE	FALSE
chr15	45693026	45693027	rs1153851	0.18412	7	FALSE	FALSE	FALSE	FALSE	0	0	FALSE	FALSE	FALSE
chr15	45694515	45694516	rs1346266	0.47552	3a	TRUE	TRUE	FALSE	FALSE	0	0.51	TRUE	FALSE	FALSE
chr15	45694982	45694983	rs1153850	0.55436	1f	TRUE	TRUE	FALSE	FALSE	0	0	FALSE	FALSE	TRUE
chr15	45695611	45695612	rs1346265	0.60906	4	TRUE	TRUE	FALSE	FALSE	0	0	FALSE	FALSE	FALSE
chr15	45695694	45695695	rs1153849	0.60906	4	TRUE	TRUE	FALSE	FALSE	0	0	FALSE	FALSE	FALSE
chr15	45701296	45701297	rs2453544	0.69453	6	FALSE	FALSE	FALSE	FALSE	0	1.57	TRUE	FALSE	FALSE
chr15	45726510	45726511	rs1288852	0.85638	3a	TRUE	TRUE	FALSE	FALSE	0	1.79	TRUE	FALSE	FALSE
chr15	45728736	45728737	rs2453518	0.21214	6	FALSE	FALSE	FALSE	FALSE	0	0.77	TRUE	FALSE	FALSE
chr15	45735283	45735284	rs1288865	0.34664	2b	TRUE	TRUE	TRUE	FALSE	0	0.23	TRUE	FALSE	FALSE
chr15	45738908	45738909	rs1288863	0.60906	4	TRUE	TRUE	FALSE	FALSE	0	0	FALSE	FALSE	FALSE
chr15	45750958	45750959	rs1834689	0.66969	3a	TRUE	TRUE	FALSE	FALSE	0	1.82	TRUE	FALSE	FALSE

[truncated: 2 more sheets: ST10, ST11]
